# Supplementary material for: Genetic Contribution of Synthetic Hexaploid Wheat to CIMMYT’s Spring Bread Wheat Breeding Germplasm
Source: Sci Rep. 2019 Aug 26;9:12355. doi: 10.1038/s41598-019-47936-5 (PMC6710277; doi:10.1038/s41598-019-47936-5)
Supplement: Supplementary file 2 — Supplementary Tables S1 to S5 [file 41598_2019_47936_MOESM2_ESM.zip]

Archive with 11 entries (10 files):
- TableS1.xlsx
- __MACOSX/
- __MACOSX/._TableS1.xlsx
- tableS3.xlsx
- __MACOSX/._tableS3.xlsx
- TableS2.xlsx
- __MACOSX/._TableS2.xlsx
- TableS5.xlsx
- __MACOSX/._TableS5.xlsx
- TableS4.xlsx
- __MACOSX/._TableS4.xlsx
