# Supplementary material for: Genetic Contribution of Synthetic Hexaploid Wheat to CIMMYT’s Spring Bread Wheat Breeding Germplasm
Source: Sci Rep. 2019 Aug 26;9:12355. doi: 10.1038/s41598-019-47936-5 (PMC6710277; doi:10.1038/s41598-019-47936-5)
Supplement: Supplementary file 2 — Supplementary Tables S1 to S5 [file 41598_2019_47936_MOESM2_ESM.zip › TableS1.xlsx]

## Sheet: Table S2
Table S1: Varieties released world-wide that have synthetics background with theoretical D’ contribution
Year	Variety name	Country	Primary Synthetics Contributor	Contribution (%)	Pedigree
2017	SHUMAI-830	China	T. TURGIDUM AS2255 / AE. TAUSCHII AS60	12.5	SHW-L1/CHUANNONG-16//Pm99915-1/3/CHUANNONG-24
2017	SHUMAI-580	China	T. TURGIDUM AS2255 / AE. TAUSCHII AS60	12.5	SHW-L1/CHUANYU-17//CHUANYU-18/3/CHUANMAI-107
2017	TALAEI	Iran	CHEN/AEGILOPS SQUARROSA (TAUS)	12.5	PASTOR//SITE/MO/3/CHEN/AEGILOPS SQUARROSA (TAUS)//BCN/4/WBLL1
2017	TIRGAN	Iran	CHEN/AEGILOPS SQUARROSA (TAUS)	6.25	PFAU/MILAN/5/CHEN/AEGILOPS SQUARROSA (TAUS)//BCN/3/VEE#7/BOW/4/PASTOR
2016	WANE (ETBW 6130)	Ethiopia	ALTAR 84/AEGILOPS SQUARROSA (TAUS)	12.5	SOKOLL/EXCALIBUR
2016	HPBW01*	India	T.DICOCCON CI9309/AE.SQUARROSA (409)	12.5	T.DICOCCON CI9309/AE.SQUARROSA (409)//MUTUS/ 3/2*MUTUS
2016	PBW 677	India	CHEN/AE.SQUARROSA	6.25	PFAU/MILAN/5/CHEN/AE.SQUARROSA//BCN/3/VEE#7/BOW/4/PASTOR
2016	WB2*1	India	T.DICOCCON CI9309/AE.SQUARROSA (409)	12.5	T.DICOCCON CI9309/AE.SQUARROSA (409)//MUTUS/ 3/2*MUTUS
2016	KENYA FALCON	Kenya	ALTAR 84/AE.SQUARROSA (221)	3.125	KSW/5/2*ALTAR 84/AE.SQUARROSA (221)//3*BORL95/ 3/URES/JUN/KAUZ/4/WBLL1
2016	KENYA HORNBILL	Kenya	ALTAR 84/AEGILOPS SQUARROSA (TAUS)	25	PASTOR//HXL7573/2*BAU/3/SOKOLL/WBLL1
2016	KENYA PELICAN	Kenya	ALTAR 84/AE.SQUARROSA (221)	1.5625	KSW/5/2*ALTAR 84/AE.SQUARROSA (221)//3*BORL95/ 3/URES/JUN/KAUZ/4/WBLL1
2016	KENYA SONGBIRD	Kenya	ALTAR 84/AE.SQUARROSA (221)	1.5625	KSW/5/2*ALTAR 84/AE.SQUARROSA (221)//3*BORL95/ 3/URES/JUN/KAUZ/4/WBLL1
2016	KENYA WEAVERBIRD	Kenya	ALTAR84/AE.SQ;CHEN/AEGILOPS SQUARROSA (TAUS)	18.75	PRINIA/3/ALTAR84/AE.SQ//2*OPATA/4/CHEN/AEGILOPS SQUARROSA (TAUS)//BCN/3/BAV92
2016	BORLAUG 2016	Pakistan	ALTAR 84/AEGILOPS SQUARROSA (TAUS)	25	SOKOLL/3/PASTOR//HXL7573/2*BAU
2016	IHSAN-16	Pakistan	ALTAR-84/AE.SQ	25	PASTOR/3/ALTAR-84/AE.SQ//OPATA
2016	SINDHU-16	Pakistan	CHEN/AEGILOPSSQAROSA(TASU)	12.5	FLAKE*2/BISU/3/CHEN/AEGILOPSSQAROSA(TASU)
2015	WH 1142	India	CHEN/AEGILOPS SQUARROSA(TAUS)	12.5	CHENAEGILOPS SQUARROSA(TAUS)// FCT/3/2*WEAVER
2015	BACOREHUIS F2015	Mexico	CROC_1/AE.SQUARROSA (213)	3.125	ROLF07*2/5/REH/HARE//2*BCN/3/CROC_1/AE.SQUARROSA (213)//PGO/4/HUITES
2015	DAVLATLE	Turkmenistan	CNDO/R143//ENTE/MEXI75/3/AE.SQ	12.5	135U 6.1/5/CNDO/R143//ENTE/MEXI75/3/AE.SQ/4/2*OCI
2014	YAKAMOZ	Turkey	CROC_1/AE.SQUARROSA (205)	25	BL 1496/MILAN/3/CROC_1/AE.SQUARROSA (205)// KAUZ
2014	SARVAR	Tajikistan	CHEN/AEGILOPS SQUARROSA (TAUS)	25	CHEN/AEGILOPS SQUARROSA (TAUS)//BCN/3/BAV92
2014	BOUHOUTH-10	Syria	CHEN/AEGILOPS SQUARROSA (TAUS)	12.5	CHEN/AEGILOPS SQUARROSA (TAUS)/ /BCN/ 3/ 2*KAUZ
2014	WH-1142	India	CHEN/AE.SQ.(TAUS)	12.5	CHEN/AE.SQ.(TAUS)/FCT/3/2*WEAVER
2014	ZINC SHAKTI	India	CROC1_1/AE.SQUARROSA(210)	25	CROC1_1/AE.SQUARROSA(210)//INQALAB 91*2/KUKUNA/3/PBW343*2/KUKUNA
2013	MURODI	Tajikistan	CHEN/AE.SQ	25	CHEN/AE.SQ//WEAVER/3/SSERI1
2013	ZARNISOR	Tajikistan	CROC_1/AE.SQUARROSA (205)	12.5	CROC_1/AE.SQUARROSA (205)//BORL95/3/2*MILAN
2013	ALTINBASAK	Turkey	CHEN/AEGILOPS SQUARROSA (TAUS)	12.5	CHEN/AEGILOPS SQUARROSA (TAUS)//BCN/3/2*KAUZ
2013	CHUANMAI-64	China	SYN-CD769	25	CHUANMAI-42/CHUANNONG-16
2013	MIANMAI-1618	China	SYN-CD769	6.25	1275-1/NEI-2938//CHUANMAI-43
2013	SHUMAI-969	China	SHW-L1	25	SHW-L1/SW-8188//CHUANYU-18/3/CHUANMAI-42
2013	PAKISTAN-13	Pakistan	ALTAR 84/AEGILOPS SQUARROSA (TAUS)	-	MEX94.27.1.20/3/SOKOLL//ATTILA/3*BCN
2013?	NEJMAH-14	Ethiopia	CROC_1/AE.SQUARROSA (224)	25	SKAUZ/BAV92/3/CROC_1/AE.SQUARROSA (224)//OPATA
2012	HIDASE	Ethiopia	CROC-1/AE.SQUAROSA(224)	25	YANAC/3/PRL/SARA//TSI/VEE#5/4/CROC-1/AE.SQUAROSA(224)//OPATTA
2012	CONQUISTA-NL-F2012	Mexico	CNDO/R143//ENTE/MEXI75/3/AE.SQ	12.5	ELVIRA/5/CNDO/R143//ENTE/MEXI75/3/AE.SQ/4/2*OCI
2012	MARAVILLA NL F2012	Mexico	T.DICOCCON PI94625/AE.SQUARROSA (372)	12.5	T.DICOCCON PI94625/AE.SQUARROSA (372)// 3*PASTOR
2012	BENAZIR	Pakistan	CHEN/AEGILOPS SQUARROSA (TAUS)	12.5	CHEN/AEGILOPS SQUARROSA (TAUS)// BCN/3/ VEE#7/ BOW/4/PASTOR
2012	NIFA-LALMA	Pakistan	ALTAR84/AEGILOPS SQUARROSA (TAUS)	25	PASTOR/3/ALTAR84/AEGILOPS SQUARROSA (TAUS)//OPATA (SOKOLL)
2012	CHUANMAI-104	China	SYN-CD769	25	CHUANMAI-42/CHUANNONG-16
2012	MIANMAI-51	China	SYN-CD769	12.5	1275-1/CHUANMAI-43
2012	MIANMAI-228	China	SYN-CD769	12.5	1275-1/NEI-2938//CHUANMAI-43
2012	CHUANMAI-61	China	SYN-CD769	12.5	ZHENG-9023/JIAN-3//JIAN-3/3/CHUANMAI-43
2011	HD 3043	India	CROC_1/AE.SQUARROSA (224)	25	PJN/BOW//OPATA*2//3/CROC_1/AE.SQUARROSA (224)//OPATA
2010	CHUANMAI-58	China	SYN-CD769	18.75	CHUANMAI-42/03 JIAN 3/CHUANMAI-42
2010	MIANMAI-367	China	SYN-CD769	12.5	1275-1/CHUANMAI-43
2010	KHAROBA	Morocco	ALTAR 84/AE.SQUARROSA (221)	12.5	ALTAR 84/AE.SQUARROSA (221)//PASTOR/3/K-134-6/ VEERY//BOBWHITE/PAVON/4/TILILA
2010	KT 2009	Pakistan	ALTAR84/AE.SQUARROSA (219)	50	ALTAR84/AE.SQUARROSA (219)//SERI
2010	Genesis 2354	Uruguay	-	-	–
2010	Genesis 2359	Uruguay	-	-	–
2009	CHUANMAI-56	China	SYN-CD769	12.5	SW-3243/CHUANMAI-42
2009	CHUANMAI-53	China	SYN-CD769	6.25	CHUANMAI-43/MIANNONG-4//Y-314
2009	KRL 213	India	CNDO/R143/ENTE/MEXI-1-1/3/AE.SQUARROSA (TAUS)	25	CNDO/R143/ENTE/MEXI-1-1/3/AE.SQUARROSA (TAUS)/4/WEAVER/5/28KAUZ
2009	TEPAHUI F2009	Mexico	CHEN/TR.TA	12.5	BETTU/3/CHEN/TR.TA//2*OPATA
2008	CBW 38	India	CNDO/R143/ENTE/MEXI-1-1/3/AE.SQUARROSA (TAUS)	25	CNDO/R143/ENTE/MEXI-1-1/3/AE.SQUARROSA (TAUS)/4/WEAVER/5/28KAUZ
2008	MP 1203	India	CHEN/AE. SQUARROSA	25	FASN/2*TEPOKA/3/CHEN/AE. SQUARROSA/TA
2008	DROKHSHAN-08	Afghanistan	CDNO/R143//ENTE/MEXI-2/3/AEGILOPS SQUARROSA (TAUS)	12.5	CDNO/R143//ENTE/MEXI-2/3/AEGILOPS SQUARROSA (TAUS)/4/WEAVER/5/2*KAUZ
2008	CHUANMAI-51	China	SYN-CD769	12.5	174/183//CHUANMAI-42
2006	SRM-NOGAL	Argentina	-		–
2005	CHUANMAI-47	China	SYN-CD786	25	SYN-CD786/MIANYANG 26//MIANYANG 26
2004	CHUANMAI-43	China	SYN-CD769	25	SYN-CD769/SW89-3243//CHUAN 6415
2003	CHUANMAI-38	China	SYN-CD769	25	SYN-CD769/SW89-3243//CHUAN 6415
2003	CHUANMAI-42	China	SYN-CD769	25	SYN-CD769/SW89-3243//CHUAN 6415
2003	CARMONA	Spain	-	-	–
