# Supplementary material for: Genetic Contribution of Synthetic Hexaploid Wheat to CIMMYT’s Spring Bread Wheat Breeding Germplasm
Source: Sci Rep. 2019 Aug 26;9:12355. doi: 10.1038/s41598-019-47936-5 (PMC6710277; doi:10.1038/s41598-019-47936-5)
Supplement: Supplementary file 2 — Supplementary Tables S1 to S5 [file 41598_2019_47936_MOESM2_ESM.zip › tableS3.xlsx]

## Sheet: Table S1
Table S1: List of genotypes used in marker based contribution study
SN	SampleID	GID	Group	Pedigree
75	SEEDTAUS95	157020	Aegilops	AE.SQUARROSA (662)
210	SEEDWR754	68357	Aegilops	AE.SQUARROSA (205)
211	SEEDWR766	68347	Aegilops	AE.SQUARROSA (224)
1	SEEDWAMI139	8890	Bread wheat	ATTILA
8	SEEDDIV22294	3881	Bread wheat	NACOZARI F 76= 'TZPP/PL//7C
9	SEEDDIV22295	13646	Bread wheat	VEERY #10= 'KVZ/BUHO//KAL/BB
21	SEEDDIV23033	2430154	Bread wheat	PBW343='ND/VG914E294//KAL/BB/3/YACO/4/VEE#5
30	SEEDDIV23977	290952	Bread wheat	1014 S
31	SEEDDIV23903	290954	Bread wheat	1018 S
32	SEEDDIV24392	290243	Bread wheat	110 NO 7 10118
62	SEEDYT&N4047	83331	Bread wheat	HARTOG='VCM//CNO67/7C/3/KAL/BB
64	SEEDYT&N3345	3617481	Bread wheat	TARACHI F 2000='SERI/RAYON
66	SEEDYT&N3420	12961	Bread wheat	LIRA='KVZ/TRM//PTM/ANA
81	SEEDYT&N430	4755014	Bread wheat	KACHU #1='KAUZ//ALTAR 84/AOS/3/MILAN/KAUZ/4/HUITES
82	SEEDYT&N406	8283	Bread wheat	NING 8319='NINGMAI NO.4/OLESON//ALD/YMI3
83	SEEDYT&N544	4905617	Bread wheat	ROELFS F2007='TACUPETO F2001*2/KUKUNA
87	SEEDDIV2729	342030	Bread wheat	SILVERSTAR='PAVON/TM56
91	SEEDDIV2731	14337	Bread wheat	ATTILA= 'ND/VG9144//KAL/BB/3/YACO/4/VEE#5
96	SEEDDIV3089	13767	Bread wheat	TESIA F 79='PL/3/INIA66/CNO67//CAL/4/BJY
98	SEEDDIV3100	13098	Bread wheat	URES T 81= 'KVZ/BUHO//KAL/BB
101	SEEDDIV3477	13396	Bread wheat	OPATA M 85='BJY/JUP
102	SEEDDIV3492	13954	Bread wheat	PAPAGO M 86='BUC/PVN
110	SEEDDIV3832	447647	Bread wheat	BAVIACORA M 92='BOW/NAC//VEE/3/BJY/COC
111	SEEDDIV3835	62526	Bread wheat	BORLAUG M 95='HAHN*2/PRL
112	SEEDDIV3894	13440	Bread wheat	ICTA SARA 82= 'T.AEST/4/TP//CNO67/NO/3/CNO67/7C/5/JUP
113	SEEDDIV3872	3895	Bread wheat	SERI M 82='KVZ/BUHO//KAL/BB
114	SEEDDIV3922	4128	Bread wheat	BOBWHITE='AU//KAL/BB/3/WOP
115	SEEDDIV3960	3892	Bread wheat	VEERY #5='KVZ/BUHO//KAL/BB
116	SEEDDIV19912	579271	Bread wheat	13BSW
117	SEEDDIV21734	579243	Bread wheat	14.18
118	SEEDDIV24743	290679	Bread wheat	117 M
119	SEEDDIV24877	290951	Bread wheat	1007 S
120	SEEDDIV24878	290950	Bread wheat	1004 S
121	SEEDDIV30917	417425	Bread wheat	AOC-YR*3/3/ALTAR 84/AE.SQ//OPATA
136	SEEDDIV31372	313192	Bread wheat	ATTILA*2/3/FASAN/VEE#10//KAUZ
137	SEEDDIV31357	313176	Bread wheat	ATTILA*2//CHIL/BUC
138	SEEDDIV31370	313184	Bread wheat	ATTILA*2//PRL/VEE#10
141	SEEDDIV31631	208940	Bread wheat	ALUCAN/DUCULA/6/IAS58/4/KAL/BB//CJ71/3/ALD/5/VEE#5
205	SEEDDIV35422	7863	Bread wheat	AMSEL
206	SEEDXCT532	336141	Bread wheat	RAC 655='CHA/MENGAVI-8156/3/CNO67/GLL//BEZOSTAYA 2/4/N10/BVR14//5*BURT/3/3*RAVEN
207	SEEDVERY1	3888	Bread wheat	VEERY='KVZ/BUHO//KAL/BB
208	SEEDDIV39941	375	Bread wheat	PJ62/GB55
209	SEEDDIV40491	14853	Bread wheat	PFAU/SERI//BOW
213	SEEDMEXP121	121	Bread wheat	K324/3/RT/WH//AKA
229	WB17DVSD000143	5844	Bread wheat	SPS/CTR//LA ESTANZUELA 2787C
230	WB17DVSD000215	9773	Bread wheat	SHANGHAI #7
238	WB17DVSD000191	6424416	Bread wheat	KA/NAC//TRCH/3/VORB
242	WB17DVSD000216	9771	Bread wheat	SHANGHAI #4
248	WB17DVSD000176	5124	Bread wheat	PARULA='FKN/3/2*FCR//KAD/GB54/4/BB/CHA
250	WB17DVSD000192	6424414	Bread wheat	KA/NAC//TRCH/3/VORB
260	WB17DVSD000177	12958	Bread wheat	RON/CHA//BB/NOR
262	WB17DVSD000193	6424410	Bread wheat	KA/NAC//TRCH/3/VORB
263	WB17DVSD000201	12725	Bread wheat	VS73.600/MIRLO/3/BOW//YE/TRF
265	WB17DVSD000146	358237	Bread wheat	PASTOR/3/ALTAR 84/AEGILOPS SQUARROSA (TAUS)//OPATA
272	WB17DVSD000178	417	Bread wheat	BLUEBIRD='CNO67//SN64/KLRE/3/8156
274	WB17DVSD000194	6424402	Bread wheat	KA/NAC//TRCH/3/VORB
283	WB17DVSD000179	2437433	Bread wheat	VEE#5/HTG
285	WB17DVSD000195	6624413	Bread wheat	KA/NAC//TRCH/3/VORB
299	WB17DVSD000212	273394	Bread wheat	BABAX/AMAD//BABAX
300	WB17DVSD000221	168259	Bread wheat	VEE/KOEL
309	WB17DVSD000213	180408	Bread wheat	NOR/TOR/4/PATO/7C/3/CC/8156//CNO67/5/CENT.2788/FS477
319	WB17DVSD000206	95407	Bread wheat	CIN/CNO//BGL/3/MERINO
349	WB17DVSD000266	324827	Bread wheat	2CA542C/SRS//NZT/3/NAC
80	SEEDSynt256	16122	Bread wheat	BACANORA T 88= 'JUP/BJY//URES
212	SEEDMEXP22	22	Bread wheat	FRTR/MTA
290	WB17DVSD000228	13099	Bread wheat	JUP/BJY//URES
33	SEEDDIV25674	338702	Durum wheat	QFN//2*AB/SCAP/3/GZ
34	SEEDDIV25746	2346637	Durum wheat	ND61.130/414-44
35	SEEDDIV25762	5172470	Durum wheat	PBOU/MHMD
36	SEEDDIV25738	2347022	Durum wheat	PI 178232
37	SEEDDIV25675	2346925	Durum wheat	BELADI
38	SEEDDIV25747	1586761	Durum wheat	ND61.130/TELAMARA
39	SEEDDIV25763	5172466	Durum wheat	VENENY 39.2
40	SEEDDIV25748	2346635	Durum wheat	AKSEREZ
41	SEEDDIV25694	2347055	Durum wheat	BLE DE MONTGOLFIER
42	SEEDDIV25680	2346958	Durum wheat	UVY162/ND61.130
43	SEEDDIV25696	2347042	Durum wheat	TIRE DE BD0231
44	SEEDDIV25681	2346930	Durum wheat	CAMBRIDGE 2
45	SEEDDIV25737	2347031	Durum wheat	LDS/FATA SEL.185.1
46	SEEDDIV25768	2346907	Durum wheat	RYA/BERK
47	SEEDDIV25776	2346869	Durum wheat	RYA/B-1149
48	SEEDDIV25769	2346901	Durum wheat	RYA/BERK
49	SEEDDIV25770	2346900	Durum wheat	KRISTAL
50	SEEDDIV25773	2346883	Durum wheat	RYA/B-1149
51	SEEDDIV25774	2346882	Durum wheat	BR180/3/60.120/LDS//64.207/4/S15/FGO
52	SEEDDIV25775	2346870	Durum wheat	BR180/3/60.120/LDS//64.207/4/S15/FGO
58	SEEDIDYN1142	154655	Durum wheat	SHWA/BIT
59	SEEDIDYN1245	68356	Durum wheat	CROC_1='SHWA/BIT
99	SEEDDIV3248	30374	Durum wheat	ALTAR 84='RUFF/FGO//MEXI75/3/SHWA
100	SEEDDIV3382	68352	Durum wheat	LAHN= 'SHWA/BIT
232	WB17DVSD000231	141146	Durum wheat	SHWA/BIT
233	WB17DVSD000151	1562930	Durum wheat	SHWA/BIT
239	WB17DVSD000199	1562924	Durum wheat	SHWA/BIT
307	WB17DVSD000197	1562919	Durum wheat	SHWA/BIT
310	WB17DVSD000150	1562927	Durum wheat	SHWA/BIT
318	WB17DVSD000198	1562922	Durum wheat	SHWA/BIT
27	SEEDSynt1626	79070	Primary Synthetics	CROC_1/AE.SQUARROSA (205)
28	SEEDSynt1630	79100	Primary Synthetics	CROC_1/AE.SQUARROSA (224)
29	SEEDSynt1631	79073	Primary Synthetics	CROC_1/AE.SQUARROSA (205)
79	SEEDSynt25	180018	Primary Synthetics	CROC_1/AE.SQUARROSA (224)
85	SEEDSynt635	180093	Primary Synthetics	CROC_1/AE.SQUARROSA (205)
226	SEEDCRP1583	79104	Primary Synthetics	CROC_1/AE.SQUARROSA (224)
241	WB17DVSD000144	180017	Primary Synthetics	CROC_1/AE.SQUARROSA (224)
253	WB17DVSD000145	180092	Primary Synthetics	CROC_1/AE.SQUARROSA (205)
2	SEEDDIV21928	4314513	Synthetic derivatives	CROC_1/AE.SQUARROSA (213)//PGO/3/BAV92
3	SEEDDIV22279	3827947	Synthetic derivatives	VOROBEY='CROC_1/AE.SQUARROSA (224)//OPATA/3/PASTOR
4	SEEDDIV22287	3855644	Synthetic derivatives	PJN/BOW//OPATA*2/3/CROC_1/AE.SQUARROSA (224)//OPATA
5	SEEDDIV22272	3827946	Synthetic derivatives	CASKOR/3/CROC_1/AE.SQUARROSA (224)//OPATA
6	SEEDDIV22288	3827956	Synthetic derivatives	PJN/BOW//OPATA*2/3/CROC_1/AE.SQUARROSA (224)//OPATA
7	SEEDDIV22273	3864981	Synthetic derivatives	CASKOR/3/CROC_1/AE.SQUARROSA (224)//OPATA
10	SEEDDIV22420	5435798	Synthetic derivatives	CROC_1/AE.SQUARROSA (224)//OPATA/3/SOKOLL
11	SEEDDIV22428	5344434	Synthetic derivatives	CROC_1/AE.SQUARROSA (213)//PGO/10/ATTILA*2/9/KT/BAGE//FN/U/3/BZA/4/TRM/5/ALDAN/6/SERI/7/VEE#10/8/OPATA
12	SEEDDIV22429	5686425	Synthetic derivatives	MILAN//PRL/2*PASTOR/4/CROC_1/AE.SQUARROSA (213)//PGO/3/BAV92
13	SEEDDIV22544	5686616	Synthetic derivatives	CHRZ//BOW/CROW/3/WBLL1/4/CROC_1/AE.SQUARROSA (213)//PGO
14	SEEDDIV22543	5686607	Synthetic derivatives	CHRZ//BOW/CROW/3/WBLL1/4/CROC_1/AE.SQUARROSA (213)//PGO
15	SEEDDIV22945	3605425	Synthetic derivatives	CROC_1/AE.SQUARROSA (205)//KAUZ/3/SASIA
16	SEEDDIV22950	1118891	Synthetic derivatives	CROC_1/AE.SQUARROSA (224)//OPATA
17	SEEDDIV22951	1118888	Synthetic derivatives	CROC_1/AE.SQUARROSA (224)//OPATA
18	SEEDDIV22952	1118885	Synthetic derivatives	CROC_1/AE.SQUARROSA (224)//OPATA
19	SEEDDIV22992	3855011	Synthetic derivatives	VOROBEY= 'CROC_1/AE.SQUARROSA (224)//OPATA/3/PASTOR
20	SEEDDIV22953	2454893	Synthetic derivatives	CROC_1/AE.SQUARROSA (224)//OPATA
22	SEEDDIV22993	3827768	Synthetic derivatives	VOROBEY= 'CROC_1/AE.SQUARROSA (224)//OPATA/3/PASTOR
23	SEEDDIV22954	2454892	Synthetic derivatives	CROC_1/AE.SQUARROSA (224)//OPATA
24	SEEDDIV22996	3855637	Synthetic derivatives	FILIN/3/CROC_1/AE.SQUARROSA (205)//KAUZ/4/FILIN
25	SEEDDIV22997	3822957	Synthetic derivatives	FILIN/3/CROC_1/AE.SQUARROSA (205)//KAUZ/4/FILIN
26	SEEDSynt1580	4075117	Synthetic derivatives	BCN//CROC_1/AE.SQUARROSA (662)
53	SEEDYT&N3136	6001673	Synthetic derivatives	BOW/VEE/5/ND/VG9144//KAL/BB/3/YACO/4/CHIL/6/CASKOR/3/CROC_1/AE.SQUARROSA (224)//OPATA/7/PASTOR//MILAN/KAUZ/3/BAV92
54	SEEDYT&N3138	6001675	Synthetic derivatives	BOW/VEE/5/ND/VG9144//KAL/BB/3/YACO/4/CHIL/6/CASKOR/3/CROC_1/AE.SQUARROSA (224)//OPATA/7/PASTOR//MILAN/KAUZ/3/BAV92
55	SEEDYT&N4787	6171410	Synthetic derivatives	CROC_1/AE.SQUARROSA (205)//KAUZ/3/SASIA
56	SEEDYT&N4788	6171411	Synthetic derivatives	CROC_1/AE.SQUARROSA (205)//KAUZ/3/SASIA
57	SEEDYT&N4842	6171463	Synthetic derivatives	ATTILA/3*BCN/3/CROC_1/AE.SQUARROSA (224)//OPATA
60	SEEDYT&N3211	3830069	Synthetic derivatives	CROC_1/AE.SQUARROSA (205)//KAUZ/3/PASTOR
61	SEEDYT&N3244	3585854	Synthetic derivatives	CROC_1/AE.SQUARROSA (205)//KAUZ/3/ATTILA
63	SEEDYT&N3403	2464628	Synthetic derivatives	CROC_1/AE.SQUARROSA (205)//KAUZ/3/ATTILA
65	SEEDYT&N3353	2464631	Synthetic derivatives	CROC_1/AE.SQUARROSA (205)//KAUZ/3/ATTILA
67	SEEDYT&N3551	2588696	Synthetic derivatives	CROC_1/AE.SQUARROSA (205)//KAUZ/3/SASIA
68	SEEDYT&N3532	167864	Synthetic derivatives	CROC_1/AE.SQUARROSA (205)//KAUZ
69	SEEDYT&N3625	4755691	Synthetic derivatives	REH/HARE//2*BCN/3/CROC_1/AE.SQUARROSA (213)//PGO/4/HUITES
70	SEEDYT&N3626	4753995	Synthetic derivatives	BL 1496/MILAN/3/CROC_1/AE.SQUARROSA (205)//KAUZ
71	SEEDYT&N3674	3830068	Synthetic derivatives	CROC_1/AE.SQUARROSA (205)//KAUZ/3/PASTOR
72	SEEDYT&N3752	4753871	Synthetic derivatives	BL 1496/MILAN/3/CROC_1/AE.SQUARROSA (205)//KAUZ
73	SEEDYT&N3808	3855646	Synthetic derivatives	PJN/BOW//OPATA*2/3/CROC_1/AE.SQUARROSA (224)//OPATA
74	SEEDYT&N3793	2487807	Synthetic derivatives	CROC_1/AE.SQUARROSA (224)//OPATA/3/KAUZ*2/BOW//KAUZ/4/NL683
76	SEEDMap257	346528	Synthetic derivatives	CROC_1/AE.SQUARROSA (224)//OPATA
84	SEEDYT&N540	4755706	Synthetic derivatives	REH/HARE//2*BCN/3/CROC_1/AE.SQUARROSA (213)//PGO/4/HUITES
86	SEEDDIV2808	4936217	Synthetic derivatives	CROC_1/AE.SQUARROSA (205)//BORL95/3/KENNEDY
88	SEEDDIV2753	3855018	Synthetic derivatives	VOROBEY='CROC_1/AE.SQUARROSA (224)//OPATA/3/PASTOR
89	SEEDDIV2802	4936215	Synthetic derivatives	CROC_1/AE.SQUARROSA (205)//BORL95/3/KENNEDY
90	SEEDDIV2778	4961207	Synthetic derivatives	CROC_1/AE.SQUARROSA (224)//OPATA/3/BJY/COC//PRL/BOW/4/BJY/COC//PRL/BOW
92	SEEDDIV2779	4961206	Synthetic derivatives	CROC_1/AE.SQUARROSA (224)//OPATA/3/BJY/COC//PRL/BOW/4/BJY/COC//PRL/BOW
93	SEEDDIV2780	4961202	Synthetic derivatives	CROC_1/AE.SQUARROSA (224)//OPATA/3/BJY/COC//PRL/BOW/4/BJY/COC//PRL/BOW
94	SEEDDIV3007	5343245	Synthetic derivatives	CROC_1/AE.SQUARROSA (205)//BORL95/3/PRL/SARA//TSI/VEE#5/4/FRET2
95	SEEDDIV3024	5345902	Synthetic derivatives	CROC_1/AE.SQUARROSA (224)//OPATA/3/PASTOR
97	SEEDDIV3025	5345899	Synthetic derivatives	CROC_1/AE.SQUARROSA (224)//OPATA/3/PASTOR
103	SEEDDIV3644	128567	Synthetic derivatives	CROC_1/AE.SQUARROSA (205)//BORL95
104	SEEDDIV3714	4883007	Synthetic derivatives	CROC_1/AE.SQUARROSA (224)//OPATA/3/ALTAR 84/AEGILOPS SQUARROSA (TAUS)//OPATA/4/PASTOR
105	SEEDDIV3715	4883006	Synthetic derivatives	CROC_1/AE.SQUARROSA (224)//OPATA/3/ALTAR 84/AEGILOPS SQUARROSA (TAUS)//OPATA/4/PASTOR
106	SEEDDIV3748	4750129	Synthetic derivatives	CROC_1/AE.SQUARROSA (213)//PGO/3/BAV92
107	SEEDDIV3756	4932345	Synthetic derivatives	MILAN/SHA7/3/CROC_1/AE.SQUARROSA (224)//OPATA
108	SEEDDIV3716	4883005	Synthetic derivatives	CROC_1/AE.SQUARROSA (224)//OPATA/3/ALTAR 84/AEGILOPS SQUARROSA (TAUS)//OPATA/4/PASTOR
109	SEEDDIV3757	4932340	Synthetic derivatives	MILAN/SHA7/3/CROC_1/AE.SQUARROSA (224)//OPATA
122	SEEDDIV31221	2588695	Synthetic derivatives	CROC_1/AE.SQUARROSA (205)//KAUZ/3/SASIA
123	SEEDDIV31229	2588662	Synthetic derivatives	CROC_1/AE.SQUARROSA (205)//KAUZ/3/SASIA
124	SEEDDIV31222	2588692	Synthetic derivatives	CROC_1/AE.SQUARROSA (205)//KAUZ/3/SASIA
125	SEEDDIV31230	3605696	Synthetic derivatives	CROC_1/AE.SQUARROSA (205)//KAUZ/3/ATTILA
126	SEEDDIV31223	2588690	Synthetic derivatives	CROC_1/AE.SQUARROSA (205)//KAUZ/3/SASIA
127	SEEDDIV31231	3605695	Synthetic derivatives	CROC_1/AE.SQUARROSA (205)//KAUZ/3/ATTILA
128	SEEDDIV31224	2588689	Synthetic derivatives	CROC_1/AE.SQUARROSA (205)//KAUZ/3/SASIA
129	SEEDDIV31232	2588771	Synthetic derivatives	CROC_1/AE.SQUARROSA (205)//KAUZ/3/ATTILA
130	SEEDDIV31225	2588688	Synthetic derivatives	CROC_1/AE.SQUARROSA (205)//KAUZ/3/SASIA
131	SEEDDIV31233	2588763	Synthetic derivatives	CROC_1/AE.SQUARROSA (205)//KAUZ/3/ATTILA
132	SEEDDIV31226	2588687	Synthetic derivatives	CROC_1/AE.SQUARROSA (205)//KAUZ/3/SASIA
133	SEEDDIV31227	2588686	Synthetic derivatives	CROC_1/AE.SQUARROSA (205)//KAUZ/3/SASIA
134	SEEDDIV31220	2588693	Synthetic derivatives	CROC_1/AE.SQUARROSA (205)//KAUZ/3/SASIA
135	SEEDDIV31228	2588666	Synthetic derivatives	CROC_1/AE.SQUARROSA (205)//KAUZ/3/SASIA
139	SEEDDIV31466	3603830	Synthetic derivatives	CROC_1/AE.SQUARROSA (205)//BORL95
140	SEEDDIV31467	3603816	Synthetic derivatives	CROC_1/AE.SQUARROSA (205)//BORL95
142	SEEDDIV31664	3584454	Synthetic derivatives	CROC_1/AE.SQUARROSA (205)//BORL95/3/2*MILAN
143	SEEDDIV32014	2454876	Synthetic derivatives	CROC_1/AE.SQUARROSA (224)//OPATA
144	SEEDDIV32015	1118879	Synthetic derivatives	CROC_1/AE.SQUARROSA (224)//OPATA
145	SEEDDIV32083	1874485	Synthetic derivatives	BCN//CROC_1/AE.SQUARROSA (662)
146	SEEDDIV32091	1874444	Synthetic derivatives	BCN//CROC_1/AE.SQUARROSA (662)
147	SEEDDIV32099	1874387	Synthetic derivatives	BCN//CROC_1/AE.SQUARROSA (662)
148	SEEDDIV32084	1874482	Synthetic derivatives	BCN//CROC_1/AE.SQUARROSA (662)
149	SEEDDIV32092	1874454	Synthetic derivatives	BCN//CROC_1/AE.SQUARROSA (662)
150	SEEDDIV32108	1877995	Synthetic derivatives	OPATA//CROC_1/AE.SQUARROSA (879)
151	SEEDDIV32085	1874480	Synthetic derivatives	BCN//CROC_1/AE.SQUARROSA (662)
152	SEEDDIV32093	1874449	Synthetic derivatives	BCN//CROC_1/AE.SQUARROSA (662)
153	SEEDDIV32109	1877998	Synthetic derivatives	OPATA//CROC_1/AE.SQUARROSA (879)
154	SEEDDIV32086	1874477	Synthetic derivatives	BCN//CROC_1/AE.SQUARROSA (662)
155	SEEDDIV32094	1874446	Synthetic derivatives	BCN//CROC_1/AE.SQUARROSA (662)
156	SEEDDIV32110	1877986	Synthetic derivatives	OPATA//CROC_1/AE.SQUARROSA (879)
157	SEEDDIV32087	1874474	Synthetic derivatives	BCN//CROC_1/AE.SQUARROSA (662)
158	SEEDDIV32095	1874426	Synthetic derivatives	BCN//CROC_1/AE.SQUARROSA (662)
159	SEEDDIV32111	1877983	Synthetic derivatives	OPATA//CROC_1/AE.SQUARROSA (879)
160	SEEDDIV32088	1874460	Synthetic derivatives	BCN//CROC_1/AE.SQUARROSA (662)
161	SEEDDIV32096	1874431	Synthetic derivatives	BCN//CROC_1/AE.SQUARROSA (662)
162	SEEDDIV32112	1877980	Synthetic derivatives	OPATA//CROC_1/AE.SQUARROSA (879)
163	SEEDDIV32089	1874466	Synthetic derivatives	BCN//CROC_1/AE.SQUARROSA (662)
164	SEEDDIV32097	1874392	Synthetic derivatives	BCN//CROC_1/AE.SQUARROSA (662)
165	SEEDDIV32090	1874462	Synthetic derivatives	BCN//CROC_1/AE.SQUARROSA (662)
166	SEEDDIV32098	1874389	Synthetic derivatives	BCN//CROC_1/AE.SQUARROSA (662)
167	SEEDDIV32312	1506863	Synthetic derivatives	CROC_1/AE.SQUARROSA (205)//KAUZ/3/SASIA
168	SEEDDIV32313	1507252	Synthetic derivatives	CROC_1/AE.SQUARROSA (205)//KAUZ/3/ATTILA
169	SEEDDIV32314	1507289	Synthetic derivatives	CROC_1/AE.SQUARROSA (205)//KAUZ/3/ATTILA
170	SEEDDIV32315	1507200	Synthetic derivatives	CROC_1/AE.SQUARROSA (205)//KAUZ/3/ATTILA
171	SEEDDIV32316	1507192	Synthetic derivatives	CROC_1/AE.SQUARROSA (205)//KAUZ/3/ATTILA
172	SEEDDIV32317	1507268	Synthetic derivatives	CROC_1/AE.SQUARROSA (205)//KAUZ/3/ATTILA
173	SEEDDIV32318	2464635	Synthetic derivatives	CROC_1/AE.SQUARROSA (205)//KAUZ/3/ATTILA
174	SEEDMAT767	6000174	Synthetic derivatives	CROC_1/AE.SQUARROSA (224)//OPATA/4/TC14/2*HTG//DUCULA/3/PRINIA
175	SEEDPHOS790	5343251	Synthetic derivatives	CROC_1/AE.SQUARROSA (205)//BORL95/3/PRL/SARA//TSI/VEE#5/4/FRET2
176	SEEDDIV29688	4750130	Synthetic derivatives	CROC_1/AE.SQUARROSA (213)//PGO/3/BAV92
177	SEEDDIV29689	4750128	Synthetic derivatives	CROC_1/AE.SQUARROSA (213)//PGO/3/BAV92
178	SEEDDIV29795	4906341	Synthetic derivatives	METSO/3/CROC_1/AE.SQUARROSA (213)//PGO
179	SEEDDIV29796	4906340	Synthetic derivatives	METSO/3/CROC_1/AE.SQUARROSA (213)//PGO
180	SEEDDIV29725	4750132	Synthetic derivatives	CROC_1/AE.SQUARROSA (213)//PGO/3/BAV92
181	SEEDDIV29806	4750131	Synthetic derivatives	CROC_1/AE.SQUARROSA (213)//PGO/3/BAV92
182	SEEDDIV34872	4755687	Synthetic derivatives	REH/HARE//2*BCN/3/CROC_1/AE.SQUARROSA (213)//PGO/4/HUITES
183	SEEDDIV34873	4755680	Synthetic derivatives	REH/HARE//2*BCN/3/CROC_1/AE.SQUARROSA (213)//PGO/4/HUITES
184	SEEDDIV34796	4753959	Synthetic derivatives	BL 1496/MILAN/3/CROC_1/AE.SQUARROSA (205)//KAUZ
185	SEEDDIV34797	4753897	Synthetic derivatives	BL 1496/MILAN/3/CROC_1/AE.SQUARROSA (205)//KAUZ
186	SEEDDIV34902	4932341	Synthetic derivatives	MILAN/SHA7/3/CROC_1/AE.SQUARROSA (224)//OPATA
187	SEEDDIV34903	4932337	Synthetic derivatives	MILAN/SHA7/3/CROC_1/AE.SQUARROSA (224)//OPATA
188	SEEDDIV34907	4961208	Synthetic derivatives	CROC_1/AE.SQUARROSA (224)//OPATA/3/BJY/COC//PRL/BOW/4/BJY/COC//PRL/BOW
189	SEEDDIV34947	4936245	Synthetic derivatives	CROC_1/AE.SQUARROSA (213)//PGO/3/NG8319//SHA4/LIRA
190	SEEDDIV34900	4932346	Synthetic derivatives	MILAN/SHA7/3/CROC_1/AE.SQUARROSA (224)//OPATA
191	SEEDDIV34908	4961203	Synthetic derivatives	CROC_1/AE.SQUARROSA (224)//OPATA/3/BJY/COC//PRL/BOW/4/BJY/COC//PRL/BOW
192	SEEDDIV34948	4936322	Synthetic derivatives	SW89-5124*2/FASAN/3/CROC_1/AE.SQUARROSA (224)//OPATA
193	SEEDDIV34901	4932342	Synthetic derivatives	MILAN/SHA7/3/CROC_1/AE.SQUARROSA (224)//OPATA
194	SEEDDIV34997	4961546	Synthetic derivatives	CROC_1/AE.SQUARROSA (205)//BORL95/3/KENNEDY
195	SEEDDIV34974	4936218	Synthetic derivatives	CROC_1/AE.SQUARROSA (205)//BORL95/3/KENNEDY
196	SEEDDIV34998	4961545	Synthetic derivatives	CROC_1/AE.SQUARROSA (205)//BORL95/3/KENNEDY
197	SEEDDIV34999	4961544	Synthetic derivatives	CROC_1/AE.SQUARROSA (205)//BORL95/3/KENNEDY
198	SEEDDIV35000	4961542	Synthetic derivatives	CROC_1/AE.SQUARROSA (205)//BORL95/3/KENNEDY
199	SEEDDIV34993	4908657	Synthetic derivatives	SLVS/3/CROC_1/AE.SQUARROSA (224)//OPATA
200	SEEDDIV35001	4961541	Synthetic derivatives	CROC_1/AE.SQUARROSA (205)//BORL95/3/KENNEDY
201	SEEDDIV34994	4908616	Synthetic derivatives	CROC_1/AE.SQUARROSA (224)//OPATA/3/RAC655
202	SEEDDIV35002	4961539	Synthetic derivatives	CROC_1/AE.SQUARROSA (205)//BORL95/3/KENNEDY
203	SEEDDIV34995	4908615	Synthetic derivatives	CROC_1/AE.SQUARROSA (224)//OPATA/3/RAC655
204	SEEDDIV35003	4961536	Synthetic derivatives	CROC_1/AE.SQUARROSA (205)//BORL95/3/KENNEDY
214	PT17GS000846	6056154	Synthetic derivatives	CROC_1/AE.SQUARROSA (224)//OPATA/3/SOKOLL
215	PT17GS000996	7365063	Synthetic derivatives	CROC_1/AE.SQUARROSA (224)//OPATA/3/WBLL1
216	PT17GS000997	7365064	Synthetic derivatives	CROC_1/AE.SQUARROSA (224)//OPATA/3/WBLL1
217	PT17GS000423	6056183	Synthetic derivatives	CROC_1/AE.SQUARROSA (224)//OPATA/3/WBLL1
218	PT17GS000730	5865688	Synthetic derivatives	VOROBEY='CROC_1/AE.SQUARROSA (224)//OPATA/3/PASTOR
219	PT17GS000745	7365065	Synthetic derivatives	CROC_1/AE.SQUARROSA (224)//OPATA/3/WBLL1
220	PT17GS000746	7365066	Synthetic derivatives	CROC_1/AE.SQUARROSA (224)//OPATA/3/WBLL1
221	PT17GS000747	7365068	Synthetic derivatives	CROC_1/AE.SQUARROSA (224)//OPATA/3/WBLL1
222	SEEDCRP1604	217419	Synthetic derivatives	CROC_1/AE.SQUARROSA (205)//KAUZ
223	SEEDCRP1597	167917	Synthetic derivatives	CROC_1/AE.SQUARROSA (205)//KAUZ
224	SEEDCRP1605	167995	Synthetic derivatives	CROC_1/AE.SQUARROSA (213)//PGO
225	SEEDCRP1606	168309	Synthetic derivatives	CROC_1/AE.SQUARROSA (213)//PGO
227	SEEDCRP1607	168021	Synthetic derivatives	CROC_1/AE.SQUARROSA (213)//PGO
228	GR17TECS000105	6176368	Synthetic derivatives	KACHU #1/4/CROC_1/AE.SQUARROSA (205)//BORL95/3/2*MILAN/5/KACHU
231	WB17DVSD000223	1507286	Synthetic derivatives	CROC_1/AE.SQUARROSA (205)//KAUZ/3/ATTILA
234	WB17DVSD000159	4070119	Synthetic derivatives	CROC_1/AE.SQUARROSA (205)//BORL95/3/2*MILAN
235	WB17DVSD000167	3631236	Synthetic derivatives	CROC_1/AE.SQUARROSA (224)//OPATA/3/KAUZ*2/BOW//KAUZ/4/NL683
236	WB17DVSD000175	6934387	Synthetic derivatives	PBW343*2/KUKUNA//PBW343*2/KUKUNA*2/6/C80.1/3*BATAVIA//2*WBLL1/5/REH/HARE//2*BCN/3/CROC_1/AE.SQUARROSA (213)//PGO/4/HUITES
240	WB17DVSD000207	3855634	Synthetic derivatives	FILIN/3/CROC_1/AE.SQUARROSA (205)//KAUZ/4/FILIN
243	WB17DVSD000224	1507240	Synthetic derivatives	CROC_1/AE.SQUARROSA (205)//KAUZ/3/ATTILA
244	WB17DVSD000232	3830194	Synthetic derivatives	CROC_1/AE.SQUARROSA (205)//KAUZ/3/PASTOR
245	WB17DVSD000152	3855631	Synthetic derivatives	FILIN/3/CROC_1/AE.SQUARROSA (205)//KAUZ/4/FILIN
246	WB17DVSD000160	4067756	Synthetic derivatives	CROC_1/AE.SQUARROSA (205)//KAUZ/3/ATTILA
247	WB17DVSD000168	3577944	Synthetic derivatives	CROC_1/AE.SQUARROSA (213)//PGO/3/CMH81.38/2*KAUZ
249	WB17DVSD000184	6176372	Synthetic derivatives	KACHU #1/4/CROC_1/AE.SQUARROSA (205)//BORL95/3/2*MILAN/5/KACHU
251	WB17DVSD000200	6175982	Synthetic derivatives	ATTILA*2/PBW65*2/4/CROC_1/AE.SQUARROSA (205)//BORL95/3/2*MILAN
252	WB17DVSD000208	3855635	Synthetic derivatives	FILIN/3/CROC_1/AE.SQUARROSA (205)//KAUZ/4/FILIN
254	WB17DVSD000217	5345903	Synthetic derivatives	CROC_1/AE.SQUARROSA (224)//OPATA/3/PASTOR
255	WB17DVSD000225	1507292	Synthetic derivatives	CROC_1/AE.SQUARROSA (205)//KAUZ/3/ATTILA
256	WB17DVSD000233	3855642	Synthetic derivatives	PJN/BOW//OPATA*2/3/CROC_1/AE.SQUARROSA (224)//OPATA
257	WB17DVSD000153	3855632	Synthetic derivatives	FILIN/3/CROC_1/AE.SQUARROSA (205)//KAUZ/4/FILIN
258	WB17DVSD000161	4067758	Synthetic derivatives	CROC_1/AE.SQUARROSA (205)//KAUZ/3/ATTILA
259	WB17DVSD000169	3628179	Synthetic derivatives	CROC_1/AE.SQUARROSA (213)//PGO/3/CMH81.38/2*KAUZ
261	WB17DVSD000185	6175986	Synthetic derivatives	ATTILA*2/PBW65*2/4/CROC_1/AE.SQUARROSA (205)//BORL95/3/2*MILAN
264	WB17DVSD000209	3855636	Synthetic derivatives	FILIN/3/CROC_1/AE.SQUARROSA (205)//KAUZ/4/FILIN
266	WB17DVSD000218	2588769	Synthetic derivatives	CROC_1/AE.SQUARROSA (205)//KAUZ/3/ATTILA
267	WB17DVSD000226	4063011	Synthetic derivatives	CROC_1/AE.SQUARROSA (205)//BORL95/3/2*MILAN
268	WB17DVSD000234	3830196	Synthetic derivatives	CROC_1/AE.SQUARROSA (224)//OPATA/3/KAUZ*2/BOW//KAUZ/4/NL683
269	WB17DVSD000154	3855633	Synthetic derivatives	FILIN/3/CROC_1/AE.SQUARROSA (205)//KAUZ/4/FILIN
270	WB17DVSD000162	4067759	Synthetic derivatives	CROC_1/AE.SQUARROSA (205)//KAUZ/3/ATTILA
271	WB17DVSD000170	3577945	Synthetic derivatives	CROC_1/AE.SQUARROSA (213)//PGO/3/CMH81.38/2*KAUZ
273	WB17DVSD000186	6175983	Synthetic derivatives	ATTILA*2/PBW65*2/4/CROC_1/AE.SQUARROSA (205)//BORL95/3/2*MILAN
275	WB17DVSD000202	5686427	Synthetic derivatives	MILAN//PRL/2*PASTOR/4/CROC_1/AE.SQUARROSA (213)//PGO/3/BAV92
276	WB17DVSD000210	4070118	Synthetic derivatives	CROC_1/AE.SQUARROSA (205)//BORL95/3/2*MILAN
277	WB17DVSD000147	3848818	Synthetic derivatives	CROC_1/AE.SQUARROSA (224)//OPATA/3/KAUZ*2/BOW//KAUZ/4/NL683
278	WB17DVSD000219	2588674	Synthetic derivatives	CROC_1/AE.SQUARROSA (205)//KAUZ/3/SASIA
279	WB17DVSD000227	4093487	Synthetic derivatives	CASKOR/3/CROC_1/AE.SQUARROSA (224)//OPATA
280	WB17DVSD000235	3848814	Synthetic derivatives	CROC_1/AE.SQUARROSA (224)//OPATA/3/KAUZ*2/BOW//KAUZ/4/NL683
281	WB17DVSD000155	3855640	Synthetic derivatives	FILIN/3/CROC_1/AE.SQUARROSA (205)//KAUZ/4/FILIN
282	WB17DVSD000163	4063020	Synthetic derivatives	CROC_1/AE.SQUARROSA (224)//OPATA
284	WB17DVSD000187	6175974	Synthetic derivatives	ATTILA*2/PBW65*2/4/CROC_1/AE.SQUARROSA (205)//BORL95/3/2*MILAN
286	WB17DVSD000203	5686615	Synthetic derivatives	CHRZ//BOW/CROW/3/WBLL1/4/CROC_1/AE.SQUARROSA (213)//PGO
287	WB17DVSD000211	4762885	Synthetic derivatives	CMH76A.912/CMH76A.769/3/CROC_1/AE.SQUARROSA (213)//PGO
288	WB17DVSD000148	3631233	Synthetic derivatives	CROC_1/AE.SQUARROSA (224)//OPATA/3/KAUZ*2/BOW//KAUZ/4/NL683
289	WB17DVSD000220	1673871	Synthetic derivatives	CROC_1/AE.SQUARROSA (205)//BORL95/3/2*MILAN
291	WB17DVSD000236	3848822	Synthetic derivatives	CROC_1/AE.SQUARROSA (224)//OPATA/3/KAUZ*2/BOW//KAUZ/4/NL683
292	WB17DVSD000156	3854768	Synthetic derivatives	CROC_1/AE.SQUARROSA (213)//PGO/3/SITE
293	WB17DVSD000164	3585508	Synthetic derivatives	CROC_1/AE.SQUARROSA (205)//KAUZ/3/SASIA
294	WB17DVSD000172	6934386	Synthetic derivatives	PBW343*2/KUKUNA//PBW343*2/KUKUNA*2/6/C80.1/3*BATAVIA//2*WBLL1/5/REH/HARE//2*BCN/3/CROC_1/AE.SQUARROSA (213)//PGO/4/HUITES
295	WB17DVSD000180	6056091	Synthetic derivatives	CROC_1/AE.SQUARROSA (205)//KAUZ/3/SASIA
296	WB17DVSD000188	5686613	Synthetic derivatives	CHRZ//BOW/CROW/3/WBLL1/4/CROC_1/AE.SQUARROSA (213)//PGO
297	WB17DVSD000196	4908613	Synthetic derivatives	CROC_1/AE.SQUARROSA (224)//OPATA/3/RAC655
298	WB17DVSD000204	4753899	Synthetic derivatives	BL 1496/MILAN/3/CROC_1/AE.SQUARROSA (205)//KAUZ
301	WB17DVSD000229	3829317	Synthetic derivatives	CROC_1/AE.SQUARROSA (205)//BORL95/3/2*MILAN
302	WB17DVSD000157	4070115	Synthetic derivatives	CROC_1/AE.SQUARROSA (205)//BORL95/3/2*MILAN
303	WB17DVSD000165	3631234	Synthetic derivatives	CROC_1/AE.SQUARROSA (224)//OPATA/3/KAUZ*2/BOW//KAUZ/4/NL683
304	WB17DVSD000173	6934380	Synthetic derivatives	PBW343*2/KUKUNA//PBW343*2/KUKUNA*2/6/C80.1/3*BATAVIA//2*WBLL1/5/REH/HARE//2*BCN/3/CROC_1/AE.SQUARROSA (213)//PGO/4/HUITES
306	WB17DVSD000189	5686610	Synthetic derivatives	CHRZ//BOW/CROW/3/WBLL1/4/CROC_1/AE.SQUARROSA (213)//PGO
308	WB17DVSD000205	5897067	Synthetic derivatives	CROC_1/AE.SQUARROSA (205)//BORL95/3/2*MILAN
311	WB17DVSD000222	1506869	Synthetic derivatives	CROC_1/AE.SQUARROSA (205)//KAUZ/3/SASIA
312	WB17DVSD000230	4577760	Synthetic derivatives	SKAUZ/BAV92/3/CROC_1/AE.SQUARROSA (224)//OPATA
313	WB17DVSD000158	4070113	Synthetic derivatives	CROC_1/AE.SQUARROSA (205)//BORL95/3/2*MILAN
314	WB17DVSD000166	3631235	Synthetic derivatives	CROC_1/AE.SQUARROSA (224)//OPATA/3/KAUZ*2/BOW//KAUZ/4/NL683
315	WB17DVSD000174	6175022	Synthetic derivatives	ROLF07*2/5/REH/HARE//2*BCN/3/CROC_1/AE.SQUARROSA (213)//PGO/4/HUITES
317	WB17DVSD000190	6175976	Synthetic derivatives	ATTILA*2/PBW65*2/4/CROC_1/AE.SQUARROSA (205)//BORL95/3/2*MILAN
320	WB17DVSD000214	1481500	Synthetic derivatives	CROC_1/AE.SQUARROSA (213)//PGO
321	WB17DVSD000237	2487804	Synthetic derivatives	CROC_1/AE.SQUARROSA (224)//OPATA/3/KAUZ*2/BOW//KAUZ/4/NL683
322	WB17DVSD000245	3855014	Synthetic derivatives	CROC_1/AE.SQUARROSA (224)//OPATA/3/PASTOR
323	WB17DVSD000253	3830079	Synthetic derivatives	CROC_1/AE.SQUARROSA (224)//OPATA/3/KAUZ*2/BOW//KAUZ/4/NL683
324	WB17DVSD000261	297371	Synthetic derivatives	CROC_1/AE.SQUARROSA (224)//OPATA
325	WB17DVSD000269	5429257	Synthetic derivatives	CROC_1/AE.SQUARROSA (224)//OPATA/3/WBLL1
326	WB17DVSD000238	4063162	Synthetic derivatives	CROC_1/AE.SQUARROSA (205)//KAUZ/3/ATTILA
327	WB17DVSD000246	3855017	Synthetic derivatives	CROC_1/AE.SQUARROSA (224)//OPATA/3/PASTOR
328	WB17DVSD000254	4316500	Synthetic derivatives	CROC_1/AE.SQUARROSA (205)//BORL95/3/2*MILAN
329	WB17DVSD000262	294287	Synthetic derivatives	CROC_1/AE.SQUARROSA (205)//BORL95
330	WB17DVSD000270	5686424	Synthetic derivatives	MILAN//PRL/2*PASTOR/4/CROC_1/AE.SQUARROSA (213)//PGO/3/BAV92
331	WB17DVSD000239	3830074	Synthetic derivatives	CROC_1/AE.SQUARROSA (205)//KAUZ/3/SASIA
332	WB17DVSD000247	3855024	Synthetic derivatives	CROC_1/AE.SQUARROSA (224)//OPATA/3/PASTOR
333	WB17DVSD000255	4319334	Synthetic derivatives	CROC_1/AE.SQUARROSA (205)//KAUZ/3/ATTILA
334	WB17DVSD000263	391164	Synthetic derivatives	CROC_1/AE.SQUARROSA (205)//KAUZ
335	WB17DVSD000271	5686426	Synthetic derivatives	MILAN//PRL/2*PASTOR/4/CROC_1/AE.SQUARROSA (213)//PGO/3/BAV92
336	WB17DVSD000240	3855647	Synthetic derivatives	PJN/BOW//OPATA*2/3/CROC_1/AE.SQUARROSA (224)//OPATA
337	WB17DVSD000248	3829903	Synthetic derivatives	CASKOR/3/CROC_1/AE.SQUARROSA (224)//OPATA
338	WB17DVSD000256	3605682	Synthetic derivatives	CROC_1/AE.SQUARROSA (205)//KAUZ/3/ATTILA
339	WB17DVSD000264	1258491	Synthetic derivatives	CROC_1/AE.SQUARROSA (224)//2*OPATA
340	WB17DVSD000272	5686429	Synthetic derivatives	MILAN//PRL/2*PASTOR/4/CROC_1/AE.SQUARROSA (213)//PGO/3/BAV92
341	WB17DVSD000241	3855652	Synthetic derivatives	PJN/BOW//OPATA*2/3/CROC_1/AE.SQUARROSA (224)//OPATA
342	WB17DVSD000249	3864983	Synthetic derivatives	CASKOR/3/CROC_1/AE.SQUARROSA (224)//OPATA
343	WB17DVSD000257	3585856	Synthetic derivatives	CROC_1/AE.SQUARROSA (205)//KAUZ/3/ATTILA
344	WB17DVSD000265	1258688	Synthetic derivatives	CROC_1/AE.SQUARROSA (224)//2*OPATA
345	WB17DVSD000273	5686430	Synthetic derivatives	MILAN//PRL/2*PASTOR/4/CROC_1/AE.SQUARROSA (213)//PGO/3/BAV92
346	WB17DVSD000242	3855656	Synthetic derivatives	PJN/BOW//OPATA*2/3/CROC_1/AE.SQUARROSA (224)//OPATA
347	WB17DVSD000250	4569857	Synthetic derivatives	CROC_1/AE.SQUARROSA (213)//PGO/3/BAV92
348	WB17DVSD000258	3585865	Synthetic derivatives	CROC_1/AE.SQUARROSA (205)//KAUZ/3/SASIA
350	WB17DVSD000274	5686431	Synthetic derivatives	MILAN//PRL/2*PASTOR/4/CROC_1/AE.SQUARROSA (213)//PGO/3/BAV92
351	WB17DVSD000243	3855012	Synthetic derivatives	CROC_1/AE.SQUARROSA (224)//OPATA/3/PASTOR
352	WB17DVSD000251	3833280	Synthetic derivatives	CROC_1/AE.SQUARROSA (224)//OPATA
353	WB17DVSD000259	3586027	Synthetic derivatives	CROC_1/AE.SQUARROSA (205)//KAUZ/3/SASIA
354	WB17DVSD000267	3585852	Synthetic derivatives	CROC_1/AE.SQUARROSA (205)//BORL95/3/2*MILAN
355	WB17DVSD000275	6000175	Synthetic derivatives	CROC_1/AE.SQUARROSA (224)//OPATA/4/TC14/2*HTG//DUCULA/3/PRINIA
356	WB17DVSD000244	3855013	Synthetic derivatives	CROC_1/AE.SQUARROSA (224)//OPATA/3/PASTOR
357	WB17DVSD000252	3830030	Synthetic derivatives	BOW/URES//2*WEAVER/3/CROC_1/AE.SQUARROSA (213)//PGO
358	WB17DVSD000260	143968	Synthetic derivatives	CROC_1/AE.SQUARROSA (205)//BORL95
359	WB17DVSD000268	3842632	Synthetic derivatives	CROC_1/AE.SQUARROSA (205)//BORL95/3/2*MILAN
237	WB17DVSD000183	6278940	Synthetic derivatives	VORB/SOKOLL
305	WB17DVSD000181	6278943	Synthetic derivatives	VORB/SOKOLL
316	WB17DVSD000182	6278942	Synthetic derivatives	VORB/SOKOLL
