# Supplementary material for: Genetic Contribution of Synthetic Hexaploid Wheat to CIMMYT’s Spring Bread Wheat Breeding Germplasm
Source: Sci Rep. 2019 Aug 26;9:12355. doi: 10.1038/s41598-019-47936-5 (PMC6710277; doi:10.1038/s41598-019-47936-5)
Supplement: Supplementary file 2 — Supplementary Tables S1 to S5 [file 41598_2019_47936_MOESM2_ESM.zip › TableS2.xlsx]

## Sheet: Table S3
Table S2: Candidate genes falling in high contribution regions from Ageilops
chr	CloneID	markerpos	genes
1	1240778	1927934	TraesCS1D02G003600
1	1240778	1927934	TraesCS1D02G003700
1	1240778	1927934	TraesCS1D02G003800
1	1240778	1927934	TraesCS1D02G003900
1	1240778	1927934	TraesCS1D02G004000
1	1240778	1927934	TraesCS1D02G004100
1	1240778	1927934	TraesCS1D02G004200
1	1240778	1927934	TraesCS1D02G004300
1	1240778	1927934	TraesCS1D02G004400
1	1240778	1927934	TraesCS1D02G004500
1	1240778	1927934	TraesCS1D02G004600
1	1240778	1927934	TraesCS1D02G004700
1	1240778	1927934	TraesCS1D02G004800
1	1240778	1927934	TraesCS1D02G004900
1	2260891	4002449	BST_pseudo_chr1D_nlr_6
1	2260891	4002449	TraesCS1D02G007200
1	2260891	4002449	TraesCS1D02G007300
1	2260891	4002449	TraesCS1D02G007400
1	2260891	4002449	TraesCS1D02G007500
1	2260891	4002449	TraesCS1D02G007600
1	2260891	4002449	TraesCS1D02G007626
1	2260891	4002449	TraesCS1D02G007700
1	2260891	4002449	TraesCS1D02G007800
1	2260891	4002449	TraesCS1D02G007900
1	2260891	4002449	BST_chr1D_nlr_127
1	2260891	4002449	TraesCS1D02G008100
1	2260891	4002449	TraesCS1D02G008200
1	2260891	4002449	BST_chr1D_nlr_7
1	2260891	4002449	TraesCS1D02G008400
1	2260891	4002449	BST_Pseudo_chr1D_nlr_125
1	2260891	4002449	TraesCS1D02G008500
1	2260891	4002449	TraesCS1D02G008600
1	2271957	11675161	BST_chr1D_nlr_17
1	2271957	11675161	TraesCS1D02G028300
1	2271957	11675161	TraesCS1D02G028400
1	2271957	11675161	TraesCS1D02G028500
1	2271957	11675161	BST_chr1D_nlr_18
1	2271957	11675161	BST_expressed_pseudo_chr1D_nlr_19
1	2271957	11675161	BST_pseudo_chr1D_nlr_20
1	2271957	11675161	TraesCS1D02G028800
1	2271957	11675161	BST_chr1D_nlr_21
1	2271957	11675161	BST_chr1D_nlr_22
1	2271957	11675161	BST_chr1D_nlr_23
1	2271957	11675161	TraesCS1D02G029300
1	2271957	11675161	TraesCS1D02G029400
1	2271957	11675161	TraesCS1D02G029500
1	2271957	11675161	TraesCS1D02G029600
1	2271957	11675161	TraesCS1D02G029700
1	2271957	11675161	TraesCS1D02G029800
1	2271957	11675161	BST_chr1D_nlr_100
1	2271957	11675161	TraesCS1D02G030000
1	2271957	11675161	BST_chr1D_nlr_24
1	2271957	11675161	TraesCS1D02G030100
1	2271957	11675161	BST_pseudo_chr1D_nlr_99
1	2271957	11675161	TraesCS1D02G030300
1	2271957	11675161	TraesCS1D02G030400
1	2271957	11675161	TraesCS1D02G030500
1	2271957	11675161	TraesCS1D02G030600
1	2271957	11675161	TraesCS1D02G030700
1	2271957	11675161	TraesCS1D02G030800
1	2271957	11675161	TraesCS1D02G030900
1	2271957	11675161	TraesCS1D02G031000
1	981077	17048604	TraesCS1D02G035800
1	981077	17048604	TraesCS1D02G035900
1	981077	17048604	TraesCS1D02G036000
1	981077	17048604	TraesCS1D02G036100
1	981077	17048604	TraesCS1D02G036200
1	981077	17048604	TraesCS1D02G036300
1	981077	17048604	TraesCS1D02G036400
1	981077	17048604	TraesCS1D02G036500
1	981077	17048604	TraesCS1D02G036600
1	981077	17048604	TraesCS1D02G036700
1	981077	17048604	TraesCS1D02G036800
1	981077	17048604	TraesCS1D02G036900
1	981077	17048604	TraesCS1D02G037000
1	981077	17048604	TraesCS1D02G037100
1	1004576	18994698	TraesCS1D02G038400
1	1004576	18994698	TraesCS1D02G038500
1	1004576	18994698	TraesCS1D02G038600
1	1004576	18994698	TraesCS1D02G038700
1	1004576	18994698	TraesCS1D02G038800
1	1004576	18994698	TraesCS1D02G038900
1	1004576	18994698	TraesCS1D02G039000
1	1004576	18994698	TraesCS1D02G039100
1	1004576	18994698	TraesCS1D02G039200
1	1004576	18994698	TraesCS1D02G039300
1	1004576	18994698	TraesCS1D02G039400
1	1004576	18994698	TraesCS1D02G039500
1	1004576	18994698	TraesCS1D02G039600
1	1004576	18994698	TraesCS1D02G039700
1	1004576	18994698	TraesCS1D02G039800
1	1004576	18994698	TraesCS1D02G039900
1	1004576	18994698	TraesCS1D02G040000
1	1004576	18994698	TraesCS1D02G040100
1	1004576	18994698	BST_chr1D_nlr_96
1	1004576	18994698	BST_chr1D_nlr_29
1	1004576	18994698	TraesCS1D02G040400
1	1004576	18994698	BST_pseudo_chr1D_nlr_31
1	1089532	43145259	TraesCS1D02G062700
1	1089532	43145259	TraesCS1D02G062800
1	1089532	43145259	TraesCS1D02G062900
1	1089532	43145259	TraesCS1D02G063000
1	1089532	43145259	BST_pseudo_chr1D_nlr_93
1	1089532	43145259	TraesCS1D02G063100
1	1089532	43145259	TraesCS1D02G063200
1	1089532	43145259	TraesCS1D02G063300
1	1089532	43145259	TraesCS1D02G063400
1	1089532	43145259	TraesCS1D02G063500
1	1032466	46337174	TraesCS1D02G064600
1	1032466	46337174	TraesCS1D02G064700
1	1032466	46337174	TraesCS1D02G064800
1	1032466	46337174	TraesCS1D02G064900
1	1032466	46337174	TraesCS1D02G065000
1	1032466	46337174	TraesCS1D02G065100
1	1032466	46337174	TraesCS1D02G065200
1	1032466	46337174	TraesCS1D02G065300
1	1032466	46337174	TraesCS1D02G065400
1	1104151	49576719	TraesCS1D02G067300
1	1104151	49576719	TraesCS1D02G067351
1	1104151	49576719	TraesCS1D02G067400
1	1104151	49576719	TraesCS1D02G067500
1	1104151	49576719	TraesCS1D02G067600
1	1104151	49576719	TraesCS1D02G067605
1	1104151	49576719	TraesCS1D02G067617
1	1104151	49576719	TraesCS1D02G067703
1	1104151	49576719	TraesCS1D02G067708
1	1104151	49576719	TraesCS1D02G067700
1	1104151	49576719	TraesCS1D02G067800
1	1104151	49576719	TraesCS1D02G067900
1	1104151	49576719	TraesCS1D02G067980
1	1104151	49576719	TraesCS1D02G068000
1	1104151	49576719	TraesCS1D02G068100
1	1104151	49576719	TraesCS1D02G068200
1	1104151	49576719	TraesCS1D02G068300
1	1104151	49576719	TraesCS1D02G068400
1	1104151	49576719	TraesCS1D02G068500
1	1104151	49576719	TraesCS1D02G068600
1	1104151	49576719	TraesCS1D02G068700
1	1104151	49576719	TraesCS1D02G068800
1	1104151	49576719	TraesCS1D02G068900
1	1205485	315068036	TraesCS1D02G226200
1	1205485	315068036	TraesCS1D02G226300
1	1205485	315068036	TraesCS1D02G226400
1	1205485	315068036	TraesCS1D02G226500
1	1205485	315068036	TraesCS1D02G226600
1	1205485	315068036	TraesCS1D02G226700
1	1205485	315068036	TraesCS1D02G226800
1	1205485	315068036	TraesCS1D02G226900
2	1104800	2682165	TraesCS2D02G002900
2	1104800	2682165	TraesCS2D02G003000
2	1104800	2682165	TraesCS2D02G003100
2	1104800	2682165	TraesCS2D02G003200
2	1104800	2682165	TraesCS2D02G003400
2	1104800	2682165	TraesCS2D02G003500
2	1104800	2682165	TraesCS2D02G003600
2	1104800	2682165	TraesCS2D02G003700
2	1104800	2682165	TraesCS2D02G003800
2	1104800	2682165	TraesCS2D02G003900
2	1104800	2682165	TraesCS2D02G004000
2	1104800	2682165	TraesCS2D02G004100
2	1104800	2682165	TraesCS2D02G004200
2	1104800	2682165	TraesCS2D02G004300
2	1104800	2682165	TraesCS2D02G004400
2	1104800	2682165	TraesCS2D02G004500
2	1104800	2682165	TraesCS2D02G004600
2	1104800	2682165	TraesCS2D02G004700
2	1104800	2682165	TraesCS2D02G004800
2	1104800	2682165	TraesCS2D02G004900
2	1104800	2682165	TraesCS2D02G005000
2	1104800	2682165	TraesCS2D02G005100
2	1104800	2682165	TraesCS2D02G005200
2	1104800	2682165	TraesCS2D02G005300
2	1104800	2682165	TraesCS2D02G005400
2	1104800	2682165	TraesCS2D02G005500
2	1104800	2682165	TraesCS2D02G005600
2	1104800	2682165	TraesCS2D02G005700
2	1104800	2682165	TraesCS2D02G005800
2	1104800	2682165	TraesCS2D02G005900
2	1104800	2682165	TraesCS2D02G006000
2	1104800	2682165	TraesCS2D02G006100
2	1104800	2682165	TraesCS2D02G006200
2	1104800	2682165	TraesCS2D02G006300
2	1104800	2682165	TraesCS2D02G006400
2	1104800	2682165	TraesCS2D02G006500
2	1104800	2682165	TraesCS2D02G006600
2	1104800	2682165	TraesCS2D02G006700
2	1104800	2682165	TraesCS2D02G006800
2	2248819	2698251	TraesCS2D02G003000
2	2248819	2698251	TraesCS2D02G003100
2	2248819	2698251	TraesCS2D02G003200
2	2248819	2698251	TraesCS2D02G003400
2	2248819	2698251	TraesCS2D02G003500
2	2248819	2698251	TraesCS2D02G003600
2	2248819	2698251	TraesCS2D02G003700
2	2248819	2698251	TraesCS2D02G003800
2	2248819	2698251	TraesCS2D02G003900
2	2248819	2698251	TraesCS2D02G004000
2	2248819	2698251	TraesCS2D02G004100
2	2248819	2698251	TraesCS2D02G004200
2	2248819	2698251	TraesCS2D02G004300
2	2248819	2698251	TraesCS2D02G004400
2	2248819	2698251	TraesCS2D02G004500
2	2248819	2698251	TraesCS2D02G004600
2	2248819	2698251	TraesCS2D02G004700
2	2248819	2698251	TraesCS2D02G004800
2	2248819	2698251	TraesCS2D02G004900
2	2248819	2698251	TraesCS2D02G005000
2	2248819	2698251	TraesCS2D02G005100
2	2248819	2698251	TraesCS2D02G005200
2	2248819	2698251	TraesCS2D02G005300
2	2248819	2698251	TraesCS2D02G005400
2	2248819	2698251	TraesCS2D02G005500
2	2248819	2698251	TraesCS2D02G005600
2	2248819	2698251	TraesCS2D02G005700
2	2248819	2698251	TraesCS2D02G005800
2	2248819	2698251	TraesCS2D02G005900
2	2248819	2698251	TraesCS2D02G006000
2	2248819	2698251	TraesCS2D02G006100
2	2248819	2698251	TraesCS2D02G006200
2	2248819	2698251	TraesCS2D02G006300
2	2248819	2698251	TraesCS2D02G006400
2	2248819	2698251	TraesCS2D02G006500
2	2248819	2698251	TraesCS2D02G006600
2	2248819	2698251	TraesCS2D02G006700
2	2248819	2698251	TraesCS2D02G006800
2	1103730	5453568	TraesCS2D02G009000
2	1103730	5453568	TraesCS2D02G009100
2	1103730	5453568	TraesCS2D02G009200
2	1103730	5453568	TraesCS2D02G009300
2	1103730	5453568	TraesCS2D02G009400
2	1103730	5453568	TraesCS2D02G009500
2	1103730	5453568	TraesCS2D02G009600
2	1103730	5453568	TraesCS2D02G009700
2	1103730	5453568	TraesCS2D02G009800
2	1103730	5453568	TraesCS2D02G009900
2	1103730	5453568	TraesCS2D02G010000
2	1103730	5453568	TraesCS2D02G010100
2	1103730	5453568	TraesCS2D02G010200
2	1103730	5453568	TraesCS2D02G010300
2	1103730	5453568	TraesCS2D02G010400
2	1103730	5453568	TraesCS2D02G010500
2	1103730	5453568	TraesCS2D02G010600
2	1103730	5453568	TraesCS2D02G010700
2	1103730	5453568	TraesCS2D02G010800
2	1103730	5453568	TraesCS2D02G010900
2	1103730	5453568	TraesCS2D02G011000
2	1103730	5453568	TraesCS2D02G011100
2	1103730	5453568	TraesCS2D02G011200
2	1103730	5453568	TraesCS2D02G011300
2	1103730	5453568	TraesCS2D02G011400
2	1103730	5453568	TraesCS2D02G011500
2	1103730	5453568	TraesCS2D02G011600
2	1103730	5453568	TraesCS2D02G011700
2	1103730	5453568	TraesCS2D02G011800
2	1103730	5453568	TraesCS2D02G011900
2	1103730	5453568	TraesCS2D02G012000
2	1103730	5453568	TraesCS2D02G012100
2	1103730	5453568	TraesCS2D02G012200
2	1103730	5453568	TraesCS2D02G012300
2	1103730	5453568	TraesCS2D02G012400
2	1103730	5453568	TraesCS2D02G012500
2	1103730	5453568	TraesCS2D02G012600
2	1103730	5453568	TraesCS2D02G012700
2	1072606	6200972	TraesCS2D02G012000
2	1072606	6200972	TraesCS2D02G012100
2	1072606	6200972	TraesCS2D02G012200
2	1072606	6200972	TraesCS2D02G012300
2	1072606	6200972	TraesCS2D02G012400
2	1072606	6200972	TraesCS2D02G012500
2	1072606	6200972	TraesCS2D02G012600
2	1072606	6200972	TraesCS2D02G012700
2	1072606	6200972	TraesCS2D02G012800
2	1072606	6200972	TraesCS2D02G012900
2	1072606	6200972	TraesCS2D02G013000
2	1072606	6200972	TraesCS2D02G013100
2	1072606	6200972	TraesCS2D02G013200
2	1072606	6200972	TraesCS2D02G013300
2	1072606	6200972	TraesCS2D02G013400
2	1072606	6200972	TraesCS2D02G013500
2	1072606	6200972	TraesCS2D02G013600
2	1139682	9882881	TraesCS2D02G019600
2	1139682	9882881	TraesCS2D02G019700
2	1139682	9882881	TraesCS2D02G019800
2	1139682	9882881	TraesCS2D02G019900
2	1139682	9882881	TraesCS2D02G020000
2	1139682	9882881	TraesCS2D02G020100
2	1139682	9882881	TraesCS2D02G020200
2	1139682	9882881	TraesCS2D02G020300
2	1139682	9882881	TraesCS2D02G020400
2	1139682	9882881	TraesCS2D02G020500
2	1139682	9882881	TraesCS2D02G020600
2	1139682	9882881	TraesCS2D02G020700
2	1139682	9882881	TraesCS2D02G020800
2	1139682	9882881	TraesCS2D02G020900
2	1139682	9882881	TraesCS2D02G021000
2	1139682	9882881	TraesCS2D02G021100
2	1139682	9882881	TraesCS2D02G021200
2	1139682	9882881	TraesCS2D02G021300
2	1139682	9882881	TraesCS2D02G021400
2	1139682	9882881	TraesCS2D02G021500
2	1139682	9882881	TraesCS2D02G021600
2	1139682	9882881	TraesCS2D02G021700
2	1139682	9882881	TraesCS2D02G021800
2	1139682	9882881	TraesCS2D02G021900
2	1139682	9882881	TraesCS2D02G022000
2	1139682	9882881	TraesCS2D02G022100
2	1139682	9882881	TraesCS2D02G022200
2	1139682	9882881	TraesCS2D02G022300
2	1139682	9882881	TraesCS2D02G022400
2	1139682	9882881	TraesCS2D02G022500
2	1139682	9882881	TraesCS2D02G022600
2	1139682	9882881	TraesCS2D02G022700
2	1139682	9882881	TraesCS2D02G022800
2	1139682	9882881	TraesCS2D02G022900
2	1100619	11173852	TraesCS2D02G023800
2	1100619	11173852	TraesCS2D02G023900
2	1100619	11173852	TraesCS2D02G024000
2	1100619	11173852	TraesCS2D02G024100
2	1100619	11173852	TraesCS2D02G024200
2	1100619	11173852	TraesCS2D02G024300
2	1100619	11173852	TraesCS2D02G024400
2	1100619	11173852	TraesCS2D02G024500
2	1100619	11173852	TraesCS2D02G024600
2	1100619	11173852	TraesCS2D02G024700
2	1100619	11173852	TraesCS2D02G024800
2	1100619	11173852	TraesCS2D02G024900
2	1100619	11173852	TraesCS2D02G025000
2	1100619	11173852	TraesCS2D02G025100
2	1100619	11173852	TraesCS2D02G025200
2	1100619	11173852	TraesCS2D02G025300
2	1100619	11173852	TraesCS2D02G025400
2	1100619	11173852	TraesCS2D02G025500
2	1100619	11173852	TraesCS2D02G025600
2	1100619	11173852	TraesCS2D02G025700
2	1100619	11173852	TraesCS2D02G025800
2	1100619	11173852	TraesCS2D02G025900
2	1100619	11173852	TraesCS2D02G026000
2	1100619	11173852	TraesCS2D02G026100
2	1100619	11173852	TraesCS2D02G026200
2	1100619	11173852	TraesCS2D02G026300
2	1100619	11173852	TraesCS2D02G026400
2	1100619	11173852	TraesCS2D02G026500
2	1100619	11173852	TraesCS2D02G026600
2	1100619	11173852	TraesCS2D02G026700
2	1100619	11173852	TraesCS2D02G026900
2	1100619	11173852	TraesCS2D02G027000
2	1100619	11173852	TraesCS2D02G027100
2	1100619	11173852	TraesCS2D02G027200
2	1100619	11173852	TraesCS2D02G027300
2	1100619	11173852	TraesCS2D02G027400
2	1100619	11173852	TraesCS2D02G027500
2	1100619	11173852	TraesCS2D02G027600
2	1100619	11173852	TraesCS2D02G027700
2	1100619	11173852	TraesCS2D02G027800
2	1100619	11173852	TraesCS2D02G027900
2	1100619	11173852	TraesCS2D02G028000
2	1100619	11173852	TraesCS2D02G028100
2	1100619	11173852	TraesCS2D02G028200
2	1100619	11173852	TraesCS2D02G028300
2	1100619	11173852	TraesCS2D02G028400
2	1100619	11173852	TraesCS2D02G028500
2	100438635	147968189	TraesCS2D02G198800
2	100438635	147968189	TraesCS2D02G198900
2	100438635	147968189	TraesCS2D02G199000
2	100438635	147968189	TraesCS2D02G199100
2	1298690	615124802	TraesCS2D02G525900
2	1298690	615124802	TraesCS2D02G526000
2	1298690	615124802	TraesCS2D02G526100
2	1298690	615124802	TraesCS2D02G526200
2	1298690	615124802	TraesCS2D02G526300
2	1298690	615124802	TraesCS2D02G526400
2	1298690	615124802	TraesCS2D02G526500
2	1298690	615124802	TraesCS2D02G526600
2	1298690	615124802	TraesCS2D02G526700
2	1298690	615124802	TraesCS2D02G526800
2	1298690	615124802	TraesCS2D02G526900
2	1298690	615124802	TraesCS2D02G527000
2	1298690	615124802	TraesCS2D02G527100
2	1298690	615124802	TraesCS2D02G527200
2	1298690	615124802	TraesCS2D02G527300
2	1298690	615124802	TraesCS2D02G527400
2	1298690	615124802	TraesCS2D02G527500
2	1298690	615124802	TraesCS2D02G527600
2	1298690	615124802	TraesCS2D02G527700
2	1298690	615124802	TraesCS2D02G527800
2	1298690	615124802	TraesCS2D02G527900
2	1298690	615124802	TraesCS2D02G528000
2	1298690	615124802	TraesCS2D02G528100
2	1298690	615124802	TraesCS2D02G528200
2	1093459	617522483	TraesCS2D02G530600
2	1093459	617522483	TraesCS2D02G530700
2	1093459	617522483	TraesCS2D02G530800
2	1093459	617522483	TraesCS2D02G530900
2	1093459	617522483	TraesCS2D02G531000
2	1093459	617522483	TraesCS2D02G531100
2	1093459	617522483	TraesCS2D02G531200
2	1093459	617522483	TraesCS2D02G531300
2	1093459	617522483	TraesCS2D02G531400
2	1093459	617522483	TraesCS2D02G531500
2	1093459	617522483	TraesCS2D02G531600
2	1093459	617522483	TraesCS2D02G531700
2	1093459	617522483	TraesCS2D02G531800
2	1093459	617522483	TraesCS2D02G531819
2	1093459	617522483	TraesCS2D02G531900
2	1093459	617522483	TraesCS2D02G532000
2	1093459	617522483	TraesCS2D02G532100
2	1093459	617522483	TraesCS2D02G532182
2	1093459	617522483	TraesCS2D02G532200
2	1093459	617522483	TraesCS2D02G532300
2	1093459	617522483	TraesCS2D02G532400
2	1093459	617522483	TraesCS2D02G532500
2	1093459	617522483	TraesCS2D02G532600
2	1093459	617522483	TraesCS2D02G532700
2	1093459	617522483	TraesCS2D02G532800
2	1093459	617522483	TraesCS2D02G533000
2	1093459	617522483	TraesCS2D02G533100
2	1093459	617522483	TraesCS2D02G533200
2	1093459	617522483	TraesCS2D02G533300
2	1093459	617522483	TraesCS2D02G533400
2	1093459	617522483	TraesCS2D02G533500
2	1093459	617522483	TraesCS2D02G533600
2	1093459	617522483	TraesCS2D02G533700
2	3936574	646478247	TraesCS2D02G589800
2	3936574	646478247	TraesCS2D02G589900
2	3936574	646478247	TraesCS2D02G590000
2	3936574	646478247	TraesCS2D02G590100
2	3936574	646478247	TraesCS2D02G590200
2	3936574	646478247	TraesCS2D02G590300
2	3936574	646478247	TraesCS2D02G590400
2	3936574	646478247	TraesCS2D02G590500
2	3936574	646478247	TraesCS2D02G590600
2	3936574	646478247	TraesCS2D02G590700
2	3936574	646478247	TraesCS2D02G590800
2	3936574	646478247	TraesCS2D02G590900
2	3936574	646478247	TraesCS2D02G591000
2	3936574	646478247	TraesCS2D02G591100
2	3936574	646478247	TraesCS2D02G591200
2	3936574	646478247	TraesCS2D02G591300
2	3936574	646478247	TraesCS2D02G591400
2	3936574	646478247	TraesCS2D02G591500
2	3936574	646478247	TraesCS2D02G591600
2	3936574	646478247	TraesCS2D02G591700
2	1234572	646478908	TraesCS2D02G589800
2	1234572	646478908	TraesCS2D02G589900
2	1234572	646478908	TraesCS2D02G590000
2	1234572	646478908	TraesCS2D02G590100
2	1234572	646478908	TraesCS2D02G590200
2	1234572	646478908	TraesCS2D02G590300
2	1234572	646478908	TraesCS2D02G590400
2	1234572	646478908	TraesCS2D02G590500
2	1234572	646478908	TraesCS2D02G590600
2	1234572	646478908	TraesCS2D02G590700
2	1234572	646478908	TraesCS2D02G590800
2	1234572	646478908	TraesCS2D02G590900
2	1234572	646478908	TraesCS2D02G591000
2	1234572	646478908	TraesCS2D02G591100
2	1234572	646478908	TraesCS2D02G591200
2	1234572	646478908	TraesCS2D02G591300
2	1234572	646478908	TraesCS2D02G591400
2	1234572	646478908	TraesCS2D02G591500
2	1234572	646478908	TraesCS2D02G591600
2	1234572	646478908	TraesCS2D02G591700
3	2304515	48295603	TraesCS3D02G094300
3	2304515	48295603	TraesCS3D02G094400
3	2304515	48295603	TraesCS3D02G094500
3	2304515	48295603	TraesCS3D02G094600
3	2304515	48295603	TraesCS3D02G094700
3	2304515	48295603	TraesCS3D02G094800
3	2304515	48295603	TraesCS3D02G094900
3	2304515	48295603	TraesCS3D02G095000
3	2304515	48295603	TraesCS3D02G095100
3	2304515	48295603	TraesCS3D02G095200
3	2304515	48295603	TraesCS3D02G095300
3	2304515	48295603	TraesCS3D02G095400
3	2304515	48295603	TraesCS3D02G095500
3	2304515	48295603	TraesCS3D02G095600
3	2304515	48295603	TraesCS3D02G095700
3	2304515	48295603	TraesCS3D02G095800
3	2304515	48295603	TraesCS3D02G095900
3	2304515	48295603	TraesCS3D02G096000
3	1129885	54982977	TraesCS3D02G101500
3	1129885	54982977	TraesCS3D02G101600
3	1129885	54982977	TraesCS3D02G101700
3	1129885	54982977	TraesCS3D02G101800
3	1129885	54982977	TraesCS3D02G101900
3	1129885	54982977	TraesCS3D02G102000
3	1129885	54982977	TraesCS3D02G102100
3	1129885	54982977	TraesCS3D02G102200
3	1129885	54982977	TraesCS3D02G102300
3	1129885	54982977	TraesCS3D02G102400
3	1129885	54982977	TraesCS3D02G102500
3	1129885	54982977	TraesCS3D02G102600
3	1129885	54982977	TraesCS3D02G102700
3	1129885	54982977	TraesCS3D02G102800
3	1129885	54982977	TraesCS3D02G102900
3	1129885	54982977	TraesCS3D02G103000
3	1217875	61704762	TraesCS3D02G107600
3	1217875	61704762	TraesCS3D02G107700
3	1217875	61704762	TraesCS3D02G107800
3	1217875	61704762	TraesCS3D02G107900
3	1217875	61704762	TraesCS3D02G108000
3	1217875	61704762	TraesCS3D02G108100
3	1217875	61704762	TraesCS3D02G108200
3	1217875	61704762	TraesCS3D02G108300
3	1217875	61704762	TraesCS3D02G108400
3	1217875	61704762	TraesCS3D02G108500
3	1217875	61704762	TraesCS3D02G108600
3	1217875	61704762	TraesCS3D02G108700
3	1217875	61704762	TraesCS3D02G108900
3	1217875	61704762	TraesCS3D02G109000
3	1101226	61758699	TraesCS3D02G107700
3	1101226	61758699	TraesCS3D02G107800
3	1101226	61758699	TraesCS3D02G107900
3	1101226	61758699	TraesCS3D02G108000
3	1101226	61758699	TraesCS3D02G108100
3	1101226	61758699	TraesCS3D02G108200
3	1101226	61758699	TraesCS3D02G108300
3	1101226	61758699	TraesCS3D02G108400
3	1101226	61758699	TraesCS3D02G108500
3	1101226	61758699	TraesCS3D02G108600
3	1101226	61758699	TraesCS3D02G108700
3	1101226	61758699	TraesCS3D02G108900
3	1101226	61758699	TraesCS3D02G109000
3	981324	103675620	TraesCS3D02G140900
3	981324	103675620	TraesCS3D02G141000
3	981324	103675620	TraesCS3D02G141100
3	981324	103675620	TraesCS3D02G141200
3	981324	103675620	TraesCS3D02G141300
3	981324	103675620	TraesCS3D02G141400
3	981324	103675620	TraesCS3D02G141500
3	981324	103675620	TraesCS3D02G141600
3	981324	103675620	TraesCS3D02G141700
3	981324	103675620	TraesCS3D02G141800
3	981324	103675620	TraesCS3D02G141900
3	981324	103675620	TraesCS3D02G142000
3	981324	103675620	TraesCS3D02G142100
3	981324	103675620	TraesCS3D02G142200
3	12769754	103675620	TraesCS3D02G140900
3	12769754	103675620	TraesCS3D02G141000
3	12769754	103675620	TraesCS3D02G141100
3	12769754	103675620	TraesCS3D02G141200
3	12769754	103675620	TraesCS3D02G141300
3	12769754	103675620	TraesCS3D02G141400
3	12769754	103675620	TraesCS3D02G141500
3	12769754	103675620	TraesCS3D02G141600
3	12769754	103675620	TraesCS3D02G141700
3	12769754	103675620	TraesCS3D02G141800
3	12769754	103675620	TraesCS3D02G141900
3	12769754	103675620	TraesCS3D02G142000
3	12769754	103675620	TraesCS3D02G142100
3	12769754	103675620	TraesCS3D02G142200
3	1174452	112707517	TraesCS3D02G147700
3	1174452	112707517	TraesCS3D02G147800
3	1174452	112707517	TraesCS3D02G147900
3	1174452	112707517	TraesCS3D02G148000
3	1174452	112707517	TraesCS3D02G148100
3	1174452	112707517	TraesCS3D02G148200
3	1101231	184118440	TraesCS3D02G193100
3	1101231	184118440	TraesCS3D02G193200
3	1101231	184118440	TraesCS3D02G193300
3	1101231	184118440	TraesCS3D02G193400
3	1101231	184118440	TraesCS3D02G193500
3	1101231	184118440	TraesCS3D02G193600
3	1101231	184118440	TraesCS3D02G193700
3	1101231	184118440	TraesCS3D02G193800
3	1095501	325524103	TraesCS3D02G235200
3	1095501	325524103	TraesCS3D02G235300
3	1095501	325524103	TraesCS3D02G235400
3	1095501	325524103	TraesCS3D02G235500
3	1095501	325524103	TraesCS3D02G235600
3	1117531	339268060	TraesCS3D02G243500
3	1117531	339268060	TraesCS3D02G243600
3	1117531	339268060	TraesCS3D02G243700
3	1117531	339268060	TraesCS3D02G243800
3	1117531	339268060	TraesCS3D02G243900
3	1117531	339268060	TraesCS3D02G244000
3	1117531	339268060	TraesCS3D02G244100
3	1117531	339268060	TraesCS3D02G244200
3	1117531	339268060	TraesCS3D02G244300
3	3937988	349118531	TraesCS3D02G249200
3	3937988	349118531	TraesCS3D02G249300
3	100520781	392964290	TraesCS3D02G284000
3	100520781	392964290	TraesCS3D02G284100
3	100415711	399301229	TraesCS3D02G289200
3	100415711	399301229	TraesCS3D02G289300
3	100415711	399301229	TraesCS3D02G289400
3	100415711	399301229	TraesCS3D02G289500
3	100415711	399301229	TraesCS3D02G289600
3	100415711	399301229	TraesCS3D02G289700
3	2244074	418244421	TraesCS3D02G303000
3	2244074	418244421	TraesCS3D02G303100
3	2244074	418244421	TraesCS3D02G303200
3	2244074	418244421	TraesCS3D02G303300
3	2244074	418244421	TraesCS3D02G303400
3	2244074	418244421	TraesCS3D02G303500
3	2244074	418244421	TraesCS3D02G303600
3	2244074	418244421	TraesCS3D02G303700
3	2244074	418244421	TraesCS3D02G303800
3	2244074	418244421	TraesCS3D02G303900
3	2244074	418244421	TraesCS3D02G304000
3	2244074	418244421	TraesCS3D02G304100
3	2244074	418244421	TraesCS3D02G304200
3	2244074	418244421	TraesCS3D02G304300
3	2244074	418244421	TraesCS3D02G304400
3	2244074	418244421	TraesCS3D02G304500
3	2244074	418244421	TraesCS3D02G304600
3	1195877	489533151	TraesCS3D02G376000
3	1195877	489533151	TraesCS3D02G376100
3	1195877	489533151	TraesCS3D02G376200
3	1195877	489533151	TraesCS3D02G376300
3	1195877	489533151	TraesCS3D02G376400
3	4398095	494605206	TraesCS3D02G377400
3	1400372	518754084	TraesCS3D02G404200
3	1400372	518754084	TraesCS3D02G404300
3	1400372	518754084	TraesCS3D02G404400
3	1400372	518754084	TraesCS3D02G404500
3	1400372	518754084	TraesCS3D02G404600
3	1400372	518754084	TraesCS3D02G404800
4	1387976	1258882	TraesCS4D02G001300
4	1387976	1258882	TraesCS4D02G001400
4	1387976	1258882	TraesCS4D02G001500
4	1387976	1258882	TraesCS4D02G001600
4	1387976	1258882	TraesCS4D02G001700
4	1387976	1258882	TraesCS4D02G001800
4	1387976	1258882	TraesCS4D02G001900
4	1387976	1258882	TraesCS4D02G002000
4	1387976	1258882	TraesCS4D02G002100
4	1387976	1258882	TraesCS4D02G002200
4	1387976	1258882	TraesCS4D02G002300
4	1387976	1258882	TraesCS4D02G002400
4	1387976	1258882	TraesCS4D02G002500
4	1387976	1258882	TraesCS4D02G002600
4	1387976	1258882	TraesCS4D02G002700
4	1387976	1258882	TraesCS4D02G002800
4	1387976	1258882	TraesCS4D02G002900
4	1387976	1258882	TraesCS4D02G003000
4	1387976	1258882	TraesCS4D02G003100
4	1387976	1258882	TraesCS4D02G003200
4	1387976	1258882	TraesCS4D02G003300
4	1387976	1258882	TraesCS4D02G003400
4	1387976	1258882	TraesCS4D02G003500
4	1387976	1258882	TraesCS4D02G003600
4	1387976	1258882	TraesCS4D02G003800
4	1387976	1258882	TraesCS4D02G003900
4	1387976	1258882	TraesCS4D02G004000
4	2251942	2828812	TraesCS4D02G004800
4	2251942	2828812	TraesCS4D02G004900
4	2251942	2828812	TraesCS4D02G005000
4	2251942	2828812	TraesCS4D02G005100
4	2251942	2828812	TraesCS4D02G005200
4	2251942	2828812	TraesCS4D02G005300
4	2251942	2828812	TraesCS4D02G005400
4	2251942	2828812	TraesCS4D02G005500
4	2251942	2828812	TraesCS4D02G005600
4	2251942	2828812	TraesCS4D02G005700
4	1040135	2970470	TraesCS4D02G004800
4	1040135	2970470	TraesCS4D02G004900
4	1040135	2970470	TraesCS4D02G005000
4	1040135	2970470	TraesCS4D02G005100
4	1040135	2970470	TraesCS4D02G005200
4	1040135	2970470	TraesCS4D02G005300
4	1040135	2970470	TraesCS4D02G005400
4	1040135	2970470	TraesCS4D02G005500
4	1040135	2970470	TraesCS4D02G005600
4	1040135	2970470	TraesCS4D02G005700
4	1040135	2970470	TraesCS4D02G005900
4	1040135	2970470	TraesCS4D02G006000
4	1040135	2970470	TraesCS4D02G006100
4	1040135	2970470	TraesCS4D02G006200
4	1040135	2970470	TraesCS4D02G006300
4	1040135	2970470	TraesCS4D02G006400
4	1040135	2970470	TraesCS4D02G006500
4	1040135	2970470	TraesCS4D02G006600
4	1040135	2970470	TraesCS4D02G006700
4	1090543	3183105	TraesCS4D02G004800
4	1090543	3183105	TraesCS4D02G004900
4	1090543	3183105	TraesCS4D02G005000
4	1090543	3183105	TraesCS4D02G005100
4	1090543	3183105	TraesCS4D02G005200
4	1090543	3183105	TraesCS4D02G005300
4	1090543	3183105	TraesCS4D02G005400
4	1090543	3183105	TraesCS4D02G005500
4	1090543	3183105	TraesCS4D02G005600
4	1090543	3183105	TraesCS4D02G005700
4	1090543	3183105	TraesCS4D02G005900
4	1090543	3183105	TraesCS4D02G006000
4	1090543	3183105	TraesCS4D02G006100
4	1090543	3183105	TraesCS4D02G006200
4	1090543	3183105	TraesCS4D02G006300
4	1090543	3183105	TraesCS4D02G006400
4	1090543	3183105	TraesCS4D02G006500
4	1090543	3183105	TraesCS4D02G006600
4	1090543	3183105	TraesCS4D02G006700
4	1090543	3183105	TraesCS4D02G006800
4	1090543	3183105	TraesCS4D02G006900
4	1090543	3183105	TraesCS4D02G007000
4	1090543	3183105	TraesCS4D02G007100
4	1090543	3183105	TraesCS4D02G007200
4	1401455	4274454	TraesCS4D02G007800
4	1401455	4274454	TraesCS4D02G007900
4	1401455	4274454	TraesCS4D02G008000
4	1401455	4274454	TraesCS4D02G008100
4	1401455	4274454	TraesCS4D02G008200
4	1401455	4274454	TraesCS4D02G008300
4	1401455	4274454	TraesCS4D02G008400
4	1401455	4274454	TraesCS4D02G008500
4	1401455	4274454	TraesCS4D02G008600
4	1401455	4274454	TraesCS4D02G008700
4	1401455	4274454	TraesCS4D02G008800
4	1401455	4274454	TraesCS4D02G008900
4	1401455	4274454	TraesCS4D02G009000
4	1401455	4274454	TraesCS4D02G009100
4	1401455	4274454	TraesCS4D02G009200
4	1401455	4274454	TraesCS4D02G009300
4	1401455	4274454	TraesCS4D02G009400
4	1401455	4274454	TraesCS4D02G009500
4	1401455	4274454	TraesCS4D02G009600
4	1401455	4274454	TraesCS4D02G009700
4	1401455	4274454	TraesCS4D02G009800
4	1401455	4274454	TraesCS4D02G009900
4	1401455	4274454	TraesCS4D02G010000
4	1401455	4274454	TraesCS4D02G010100
4	1401455	4274454	TraesCS4D02G010200
4	1067436	5662679	TraesCS4D02G010800
4	1067436	5662679	TraesCS4D02G010900
4	1067436	5662679	TraesCS4D02G011000
4	1067436	5662679	TraesCS4D02G011100
4	1067436	5662679	TraesCS4D02G011200
4	1067436	5662679	TraesCS4D02G011300
4	1067436	5662679	TraesCS4D02G011400
4	1067436	5662679	TraesCS4D02G011500
4	1067436	5662679	TraesCS4D02G011600
4	1067436	5662679	TraesCS4D02G011700
4	1067436	5662679	TraesCS4D02G011800
4	1067436	5662679	TraesCS4D02G011900
4	1067436	5662679	TraesCS4D02G012100
4	1067436	5662679	TraesCS4D02G012200
4	1067436	5662679	TraesCS4D02G012300
4	1067436	5662679	TraesCS4D02G012400
4	1067436	5662679	TraesCS4D02G012500
4	1067436	5662679	TraesCS4D02G012600
4	1067436	5662679	TraesCS4D02G012700
4	1067436	5662679	TraesCS4D02G012900
4	1067436	5662679	TraesCS4D02G013000
4	1067436	5662679	TraesCS4D02G013100
4	1067436	5662679	TraesCS4D02G013200
4	12764726	5662679	TraesCS4D02G010800
4	12764726	5662679	TraesCS4D02G010900
4	12764726	5662679	TraesCS4D02G011000
4	12764726	5662679	TraesCS4D02G011100
4	12764726	5662679	TraesCS4D02G011200
4	12764726	5662679	TraesCS4D02G011300
4	12764726	5662679	TraesCS4D02G011400
4	12764726	5662679	TraesCS4D02G011500
4	12764726	5662679	TraesCS4D02G011600
4	12764726	5662679	TraesCS4D02G011700
4	12764726	5662679	TraesCS4D02G011800
4	12764726	5662679	TraesCS4D02G011900
4	12764726	5662679	TraesCS4D02G012100
4	12764726	5662679	TraesCS4D02G012200
4	12764726	5662679	TraesCS4D02G012300
4	12764726	5662679	TraesCS4D02G012400
4	12764726	5662679	TraesCS4D02G012500
4	12764726	5662679	TraesCS4D02G012600
4	12764726	5662679	TraesCS4D02G012700
4	12764726	5662679	TraesCS4D02G012900
4	12764726	5662679	TraesCS4D02G013000
4	12764726	5662679	TraesCS4D02G013100
4	12764726	5662679	TraesCS4D02G013200
4	999582	455349426	TraesCS4D02G283000
4	999582	455349426	TraesCS4D02G283100
4	999582	455349426	TraesCS4D02G283105
4	999582	455349426	TraesCS4D02G283200
4	999582	455349426	TraesCS4D02G283216
4	999582	455349426	TraesCS4D02G283300
4	999582	455349426	TraesCS4D02G283400
4	999582	455349426	TraesCS4D02G283500
4	999582	455349426	TraesCS4D02G283600
4	999582	455349426	TraesCS4D02G283700
4	999582	455349426	TraesCS4D02G283800
4	999582	455349426	TraesCS4D02G283900
4	999582	455349426	TraesCS4D02G284000
4	999582	455349426	TraesCS4D02G284100
4	999582	455349426	TraesCS4D02G284200
4	999582	455349426	TraesCS4D02G284300
4	999582	455349426	TraesCS4D02G284400
4	999582	455349426	TraesCS4D02G284500
4	999582	455349426	TraesCS4D02G284600
4	999582	455349426	TraesCS4D02G284700
4	999582	455349426	TraesCS4D02G284800
4	999582	455349426	TraesCS4D02G284900
4	999582	455349426	TraesCS4D02G285000
4	3954275	488834383	TraesCS4D02G329900
4	3954275	488834383	TraesCS4D02G330000
4	3954275	488834383	TraesCS4D02G330100
4	3954275	488834383	TraesCS4D02G330200
4	3954275	488834383	TraesCS4D02G330300
4	3954275	488834383	TraesCS4D02G330400
4	3954275	488834383	TraesCS4D02G330500
4	3954275	488834383	TraesCS4D02G330600
4	3954275	488834383	TraesCS4D02G330700
4	3954275	488834383	TraesCS4D02G330800
4	3954275	488834383	TraesCS4D02G330900
4	3954275	488834383	TraesCS4D02G331000
4	3954275	488834383	TraesCS4D02G331100
4	3954275	488834383	TraesCS4D02G331200
4	3954275	488834383	TraesCS4D02G331300
4	3954275	488834383	TraesCS4D02G331400
4	1103537	493903125	TraesCS4D02G335200
4	1103537	493903125	TraesCS4D02G335300
4	1103537	493903125	TraesCS4D02G335400
4	1103537	493903125	TraesCS4D02G335500
4	1103537	493903125	TraesCS4D02G335600
4	1103537	493903125	TraesCS4D02G335700
4	1103537	493903125	TraesCS4D02G335800
4	1103537	493903125	TraesCS4D02G335900
4	1103537	493903125	TraesCS4D02G336000
4	1103537	493903125	TraesCS4D02G336100
4	1103537	493903125	TraesCS4D02G336200
4	1103537	493903125	TraesCS4D02G336300
4	1103537	493903125	TraesCS4D02G336400
4	1103537	493903125	TraesCS4D02G336500
4	1103537	493903125	TraesCS4D02G336600
4	1103537	493903125	TraesCS4D02G336700
4	1103537	493903125	TraesCS4D02G336800
4	22765082	499457592	TraesCS4D02G342700
4	22765082	499457592	TraesCS4D02G342800
4	22765082	499457592	TraesCS4D02G342900
4	22765082	499457592	TraesCS4D02G343000
4	22765082	499457592	TraesCS4D02G343100
4	22765082	499457592	TraesCS4D02G343200
4	22765082	499457592	TraesCS4D02G343300
4	22765082	499457592	TraesCS4D02G343400
4	22765082	499457592	TraesCS4D02G343500
4	22765082	499457592	TraesCS4D02G343600
4	22765082	499457592	TraesCS4D02G343700
4	22765082	499457592	TraesCS4D02G343800
4	22765082	499457592	TraesCS4D02G343900
4	22765082	499457592	TraesCS4D02G344000
4	22765082	499457592	TraesCS4D02G344100
4	22765082	499457592	TraesCS4D02G344200
4	22765082	499457592	TraesCS4D02G344300
4	22765082	499457592	TraesCS4D02G344400
4	22765082	499457592	TraesCS4D02G344500
4	22765082	499457592	TraesCS4D02G344600
4	22765082	499457592	TraesCS4D02G344700
4	22765082	499457592	TraesCS4D02G344800
4	22765082	499457592	TraesCS4D02G344900
4	22765082	499457592	TraesCS4D02G345000
4	1078101	507006414	TraesCS4D02G359100
4	1078101	507006414	TraesCS4D02G359200
4	1078101	507006414	TraesCS4D02G359300
4	1078101	507006414	TraesCS4D02G359400
4	1078101	507006414	TraesCS4D02G359500
4	1078101	507006414	TraesCS4D02G359600
4	1078101	507006414	TraesCS4D02G359700
4	1078101	507006414	TraesCS4D02G359800
4	1078101	507006414	TraesCS4D02G359900
4	1078101	507006414	TraesCS4D02G360000
4	1078101	507006414	TraesCS4D02G360100
4	1078101	507006414	TraesCS4D02G360200
4	1078101	507006414	TraesCS4D02G360300
4	1078101	507006414	TraesCS4D02G360400
4	1078101	507006414	TraesCS4D02G360500
4	1059529	509517036	TraesCS4D02G362800
4	1059529	509517036	TraesCS4D02G362900
4	1059529	509517036	TraesCS4D02G363000
4	1059529	509517036	TraesCS4D02G363100
4	1059529	509517036	TraesCS4D02G363200
4	1059529	509517036	TraesCS4D02G363300
4	1059529	509517036	TraesCS4D02G363400
4	1059529	509517036	TraesCS4D02G363500
4	1059529	509517036	TraesCS4D02G363600
4	1059529	509517036	TraesCS4D02G363700
4	1059529	509517036	TraesCS4D02G363800
4	1059529	509517036	TraesCS4D02G363900
4	1059529	509517036	TraesCS4D02G364000
4	1059529	509517036	TraesCS4D02G364100
4	1059529	509517036	TraesCS4D02G364200
4	1059529	509517036	TraesCS4D02G364300
4	1059529	509517036	TraesCS4D02G364400
4	1059529	509517036	TraesCS4D02G364500
4	1059529	509517036	TraesCS4D02G364600
4	1059529	509517036	TraesCS4D02G364700
4	1059529	509517036	TraesCS4D02G364800
4	1059529	509517036	TraesCS4D02G364900
4	1059529	509517036	TraesCS4D02G365000
4	1059529	509517036	TraesCS4D02G365100
4	1059529	509517036	TraesCS4D02G365200
4	1059529	509517036	TraesCS4D02G365300
4	1059529	509517036	TraesCS4D02G365400
4	1059529	509517036	TraesCS4D02G365500
4	1059529	509517036	TraesCS4D02G365600
4	1059529	509517036	TraesCS4D02G365700
4	1059529	509517036	TraesCS4D02G365800
4	1059529	509517036	TraesCS4D02G365900
4	1059529	509517036	TraesCS4D02G366000
4	1059529	509517036	TraesCS4D02G366100
4	1059529	509517036	TraesCS4D02G366200
4	1059529	509517036	TraesCS4D02G366300
4	1059529	509517036	TraesCS4D02G366400
4	1216373	509536843	TraesCS4D02G362800
4	1216373	509536843	TraesCS4D02G362900
4	1216373	509536843	TraesCS4D02G363000
4	1216373	509536843	TraesCS4D02G363100
4	1216373	509536843	TraesCS4D02G363200
4	1216373	509536843	TraesCS4D02G363300
4	1216373	509536843	TraesCS4D02G363400
4	1216373	509536843	TraesCS4D02G363500
4	1216373	509536843	TraesCS4D02G363600
4	1216373	509536843	TraesCS4D02G363700
4	1216373	509536843	TraesCS4D02G363800
4	1216373	509536843	TraesCS4D02G363900
4	1216373	509536843	TraesCS4D02G364000
4	1216373	509536843	TraesCS4D02G364100
4	1216373	509536843	TraesCS4D02G364200
4	1216373	509536843	TraesCS4D02G364300
4	1216373	509536843	TraesCS4D02G364400
4	1216373	509536843	TraesCS4D02G364500
4	1216373	509536843	TraesCS4D02G364600
4	1216373	509536843	TraesCS4D02G364700
4	1216373	509536843	TraesCS4D02G364800
4	1216373	509536843	TraesCS4D02G364900
4	1216373	509536843	TraesCS4D02G365000
4	1216373	509536843	TraesCS4D02G365100
4	1216373	509536843	TraesCS4D02G365200
4	1216373	509536843	TraesCS4D02G365300
4	1216373	509536843	TraesCS4D02G365400
4	1216373	509536843	TraesCS4D02G365500
4	1216373	509536843	TraesCS4D02G365600
4	1216373	509536843	TraesCS4D02G365700
4	1216373	509536843	TraesCS4D02G365800
4	1216373	509536843	TraesCS4D02G365900
4	1216373	509536843	TraesCS4D02G366000
4	1216373	509536843	TraesCS4D02G366100
4	1216373	509536843	TraesCS4D02G366200
4	1216373	509536843	TraesCS4D02G366300
4	1216373	509536843	TraesCS4D02G366400
5	1111318	58419720	TraesCS5D02G061100
5	1111318	58419720	TraesCS5D02G061200
5	1111318	58419720	TraesCS5D02G061300
5	1111318	58419720	TraesCS5D02G061400
5	1111318	58419720	TraesCS5D02G061500
5	1111318	58419720	TraesCS5D02G061600
5	1111318	58419720	TraesCS5D02G061700
5	1111318	58419720	TraesCS5D02G061800
5	1111318	58419720	TraesCS5D02G061900
5	1111318	58419720	TraesCS5D02G062100
5	1111318	58419720	TraesCS5D02G062200
5	1111318	58419720	TraesCS5D02G062300
5	1111318	58419720	TraesCS5D02G062400
5	1111318	58419720	TraesCS5D02G062500
5	1111318	58419720	TraesCS5D02G062600
5	1111318	58419720	TraesCS5D02G062700
5	1111318	58419720	TraesCS5D02G062800
5	1111318	58419720	TraesCS5D02G062900
5	1111318	58419720	TraesCS5D02G063000
5	1111318	58419720	TraesCS5D02G063100
5	1111318	58419720	TraesCS5D02G063200
5	1111318	58419720	TraesCS5D02G063300
5	1111318	58419720	TraesCS5D02G063400
5	12850964	236946580	TraesCS5D02G148500
5	12850964	236946580	TraesCS5D02G148600
5	1039409	288152391	TraesCS5D02G185500
5	1039409	288152391	TraesCS5D02G185600
5	1039409	288152391	TraesCS5D02G185700
5	1039409	288152391	TraesCS5D02G185800
5	1039409	288152391	TraesCS5D02G185900
5	1039409	288152391	TraesCS5D02G186000
5	1039409	288152391	TraesCS5D02G186100
5	1039409	288152391	TraesCS5D02G186200
5	1039409	288152391	TraesCS5D02G186300
5	1039409	288152391	TraesCS5D02G186400
5	1039409	288152391	TraesCS5D02G186600
5	1039409	288152391	TraesCS5D02G186700
5	1039409	288152391	TraesCS5D02G186800
5	1039409	288152391	TraesCS5D02G186900
5	1182030	341024099	TraesCS5D02G233100
5	1182030	341024099	TraesCS5D02G233300
5	1182030	341024099	TraesCS5D02G233400
5	1182030	341024099	TraesCS5D02G233500
5	1182030	341024099	TraesCS5D02G233600
5	1182030	341024099	TraesCS5D02G233700
5	1182030	341024099	TraesCS5D02G233800
5	1182030	341024099	TraesCS5D02G233900
5	1182030	341024099	TraesCS5D02G234000
5	1182030	341024099	TraesCS5D02G234100
5	3384695	370732351	TraesCS5D02G265900
5	3384695	370732351	TraesCS5D02G266000
5	3384695	370732351	TraesCS5D02G266100
5	3384695	370732351	TraesCS5D02G266200
5	3384695	370732351	TraesCS5D02G266300
5	3384695	370732351	TraesCS5D02G266400
5	3384695	370732351	TraesCS5D02G266500
5	3384695	370732351	TraesCS5D02G266600
5	3384695	370732351	TraesCS5D02G266700
5	3384695	370732351	TraesCS5D02G266800
5	3384695	370732351	TraesCS5D02G266900
5	3384695	370732351	TraesCS5D02G267000
5	3384695	370732351	TraesCS5D02G267100
5	3384695	370732351	TraesCS5D02G267200
5	3384695	370732351	TraesCS5D02G267300
5	3384695	370732351	TraesCS5D02G267400
5	3384695	370732351	TraesCS5D02G267500
5	3384695	370732351	TraesCS5D02G267600
5	1125591	434929133	TraesCS5D02G349600
5	1125591	434929133	TraesCS5D02G349700
5	1125591	434929133	TraesCS5D02G349800
5	1125591	434929133	TraesCS5D02G349900
5	1125591	434929133	TraesCS5D02G350000
5	1125591	434929133	TraesCS5D02G350100
5	1125591	434929133	TraesCS5D02G350200
5	1125591	434929133	TraesCS5D02G350300
5	1125591	434929133	TraesCS5D02G350400
5	1125591	434929133	TraesCS5D02G350500
5	1125591	434929133	TraesCS5D02G350600
5	1125591	434929133	TraesCS5D02G350700
5	1125591	434929133	TraesCS5D02G350800
5	1125591	434929133	TraesCS5D02G350900
5	1125591	434929133	TraesCS5D02G351000
5	1125591	434929133	TraesCS5D02G351100
5	1125591	434929133	TraesCS5D02G351200
5	1125591	434929133	TraesCS5D02G351300
5	1125591	434929133	TraesCS5D02G351400
5	1125591	434929133	TraesCS5D02G351500
5	1125591	434929133	TraesCS5D02G351600
5	1125591	434929133	TraesCS5D02G351700
5	1125591	434929133	TraesCS5D02G351800
5	1125591	434929133	TraesCS5D02G351900
5	1125591	434929133	TraesCS5D02G352000
5	1125591	434929133	TraesCS5D02G352100
5	1125591	434929133	TraesCS5D02G352200
5	1125591	434929133	TraesCS5D02G352300
5	1125591	434929133	TraesCS5D02G352400
5	1125591	434929133	TraesCS5D02G352500
5	1125591	434929133	TraesCS5D02G352600
5	1125591	434929133	TraesCS5D02G352700
5	1125591	434929133	TraesCS5D02G352800
5	1125591	434929133	TraesCS5D02G352900
5	1125591	434929133	TraesCS5D02G353000
5	1125591	434929133	TraesCS5D02G353100
5	1125591	434929133	TraesCS5D02G353200
5	2247906	543270056	TraesCS5D02G522200
5	2247906	543270056	TraesCS5D02G522300
5	2247906	543270056	TraesCS5D02G522400
5	2247906	543270056	TraesCS5D02G522500
5	2247906	543270056	TraesCS5D02G522600
5	2247906	543270056	TraesCS5D02G522700
5	2247906	543270056	TraesCS5D02G522800
5	2247906	543270056	TraesCS5D02G522900
5	2247906	543270056	TraesCS5D02G523000
5	2247906	543270056	TraesCS5D02G523100
5	2247906	543270056	TraesCS5D02G523200
5	2247906	543270056	TraesCS5D02G523300
5	2247906	543270056	TraesCS5D02G523400
5	2247906	543270056	TraesCS5D02G523500
5	2247906	543270056	TraesCS5D02G523600
5	2247906	543270056	TraesCS5D02G523700
5	2247906	543270056	TraesCS5D02G523800
5	2247906	543270056	TraesCS5D02G523900
5	2247906	543270056	TraesCS5D02G524000
5	2247906	543270056	TraesCS5D02G524100
5	2247906	543270056	TraesCS5D02G524200
5	2247906	543270056	TraesCS5D02G524300
5	2247906	543270056	TraesCS5D02G524400
5	2247906	543270056	TraesCS5D02G524500
5	2247906	543270056	TraesCS5D02G524600
5	2247906	543270056	TraesCS5D02G524700
5	2247906	543270056	TraesCS5D02G524800
5	2247906	543270056	TraesCS5D02G524900
5	2247906	543270056	TraesCS5D02G525000
5	2247906	543270056	TraesCS5D02G525200
5	1078991	543337688	TraesCS5D02G522200
5	1078991	543337688	TraesCS5D02G522300
5	1078991	543337688	TraesCS5D02G522400
5	1078991	543337688	TraesCS5D02G522500
5	1078991	543337688	TraesCS5D02G522600
5	1078991	543337688	TraesCS5D02G522700
5	1078991	543337688	TraesCS5D02G522800
5	1078991	543337688	TraesCS5D02G522900
5	1078991	543337688	TraesCS5D02G523000
5	1078991	543337688	TraesCS5D02G523100
5	1078991	543337688	TraesCS5D02G523200
5	1078991	543337688	TraesCS5D02G523300
5	1078991	543337688	TraesCS5D02G523400
5	1078991	543337688	TraesCS5D02G523500
5	1078991	543337688	TraesCS5D02G523600
5	1078991	543337688	TraesCS5D02G523700
5	1078991	543337688	TraesCS5D02G523800
5	1078991	543337688	TraesCS5D02G523900
5	1078991	543337688	TraesCS5D02G524000
5	1078991	543337688	TraesCS5D02G524100
5	1078991	543337688	TraesCS5D02G524200
5	1078991	543337688	TraesCS5D02G524300
5	1078991	543337688	TraesCS5D02G524400
5	1078991	543337688	TraesCS5D02G524500
5	1078991	543337688	TraesCS5D02G524600
5	1078991	543337688	TraesCS5D02G524700
5	1078991	543337688	TraesCS5D02G524800
5	1078991	543337688	TraesCS5D02G524900
5	1078991	543337688	TraesCS5D02G525000
5	1078991	543337688	TraesCS5D02G525200
5	1078991	543337688	TraesCS5D02G525300
5	1078991	543337688	TraesCS5D02G525400
5	1078991	543337688	TraesCS5D02G525500
5	1078991	543337688	TraesCS5D02G525600
5	1078991	543337688	TraesCS5D02G525700
5	1078991	543337688	TraesCS5D02G525800
5	1120813	543497864	TraesCS5D02G522400
5	1120813	543497864	TraesCS5D02G522500
5	1120813	543497864	TraesCS5D02G522600
5	1120813	543497864	TraesCS5D02G522700
5	1120813	543497864	TraesCS5D02G522800
5	1120813	543497864	TraesCS5D02G522900
5	1120813	543497864	TraesCS5D02G523000
5	1120813	543497864	TraesCS5D02G523100
5	1120813	543497864	TraesCS5D02G523200
5	1120813	543497864	TraesCS5D02G523300
5	1120813	543497864	TraesCS5D02G523400
5	1120813	543497864	TraesCS5D02G523500
5	1120813	543497864	TraesCS5D02G523600
5	1120813	543497864	TraesCS5D02G523700
5	1120813	543497864	TraesCS5D02G523800
5	1120813	543497864	TraesCS5D02G523900
5	1120813	543497864	TraesCS5D02G524000
5	1120813	543497864	TraesCS5D02G524100
5	1120813	543497864	TraesCS5D02G524200
5	1120813	543497864	TraesCS5D02G524300
5	1120813	543497864	TraesCS5D02G524400
5	1120813	543497864	TraesCS5D02G524500
5	1120813	543497864	TraesCS5D02G524600
5	1120813	543497864	TraesCS5D02G524700
5	1120813	543497864	TraesCS5D02G524800
5	1120813	543497864	TraesCS5D02G524900
5	1120813	543497864	TraesCS5D02G525000
5	1120813	543497864	TraesCS5D02G525200
5	1120813	543497864	TraesCS5D02G525300
5	1120813	543497864	TraesCS5D02G525400
5	1120813	543497864	TraesCS5D02G525500
5	1120813	543497864	TraesCS5D02G525600
5	1120813	543497864	TraesCS5D02G525700
5	1120813	543497864	TraesCS5D02G525800
5	1120813	543497864	TraesCS5D02G525900
5	1120813	543497864	TraesCS5D02G526000
5	1298830	556723685	TraesCS5D02G548800
5	1298830	556723685	TraesCS5D02G548900
5	1298830	556723685	TraesCS5D02G549000
5	1298830	556723685	TraesCS5D02G549100
5	1298830	556723685	TraesCS5D02G549200
5	1298830	556723685	TraesCS5D02G549300
5	1298830	556723685	TraesCS5D02G549400
5	1298830	556723685	TraesCS5D02G549500
5	1298830	556723685	TraesCS5D02G549600
5	1298830	556723685	TraesCS5D02G549700
5	1298830	556723685	TraesCS5D02G549800
5	1298830	556723685	TraesCS5D02G549900
5	1298830	556723685	TraesCS5D02G550000
5	1298830	556723685	TraesCS5D02G550100
5	1298830	556723685	TraesCS5D02G550200
5	1298830	556723685	TraesCS5D02G550300
5	1298830	556723685	TraesCS5D02G550400
5	1298830	556723685	TraesCS5D02G550500
5	1298830	556723685	TraesCS5D02G550600
5	1298830	556723685	TraesCS5D02G550700
5	1298830	556723685	TraesCS5D02G550800
5	1298830	556723685	TraesCS5D02G550900
5	1298830	556723685	TraesCS5D02G551000
5	1298830	556723685	TraesCS5D02G551100
5	1298830	556723685	TraesCS5D02G551200
5	1298830	556723685	TraesCS5D02G551300
5	1201399	562669797	TraesCS5D02G562500
5	1201399	562669797	TraesCS5D02G562600
5	1201399	562669797	TraesCS5D02G562700
5	1201399	562669797	TraesCS5D02G562800
5	1201399	562669797	TraesCS5D02G562900
5	1201399	562669797	TraesCS5D02G563000
5	1201399	562669797	TraesCS5D02G563200
5	1201399	562669797	TraesCS5D02G563300
5	1201399	562669797	TraesCS5D02G563400
5	1201399	562669797	TraesCS5D02G563500
5	1201399	562669797	TraesCS5D02G563600
5	1201399	562669797	TraesCS5D02G563700
5	1201399	562669797	TraesCS5D02G563800
5	1201399	562669797	TraesCS5D02G563900
5	1201399	562669797	TraesCS5D02G564000
5	1201399	562669797	TraesCS5D02G564100
5	1201399	562669797	TraesCS5D02G564200
5	1201399	562669797	TraesCS5D02G564300
6	2368560	1150202	TraesCS6D02G001500
6	2368560	1150202	TraesCS6D02G001600
6	2368560	1150202	TraesCS6D02G001700
6	2368560	1150202	TraesCS6D02G001900
6	2368560	1150202	TraesCS6D02G002000
6	2368560	1150202	TraesCS6D02G002100
6	2368560	1150202	TraesCS6D02G002200
6	2368560	1150202	TraesCS6D02G002223
6	2368560	1150202	TraesCS6D02G002300
6	2368560	1150202	TraesCS6D02G002400
6	2368560	1150202	TraesCS6D02G002500
6	2368560	1150202	TraesCS6D02G002600
6	2368560	1150202	TraesCS6D02G002700
6	2368560	1150202	TraesCS6D02G002800
6	2368560	1150202	TraesCS6D02G002900
6	2368560	1150202	TraesCS6D02G003000
6	1208147	2439701	TraesCS6D02G003600
6	1208147	2439701	TraesCS6D02G003700
6	1208147	2439701	TraesCS6D02G003800
6	1208147	2439701	TraesCS6D02G003900
6	1208147	2439701	TraesCS6D02G004000
6	1208147	2439701	TraesCS6D02G004100
6	1208147	2439701	TraesCS6D02G004200
6	1208147	2439701	TraesCS6D02G004300
6	1208147	2439701	TraesCS6D02G004400
6	1208147	2439701	TraesCS6D02G004500
6	1208147	2439701	TraesCS6D02G004600
6	1208147	2439701	TraesCS6D02G004700
6	1208147	2439701	TraesCS6D02G004800
6	1208147	2439701	TraesCS6D02G004900
6	1208147	2439701	TraesCS6D02G005000
6	1208147	2439701	TraesCS6D02G005100
6	1208147	2439701	TraesCS6D02G005200
6	1208147	2439701	TraesCS6D02G005300
6	1208147	2439701	TraesCS6D02G005400
6	1208147	2439701	TraesCS6D02G005500
6	1208147	2439701	TraesCS6D02G005600
6	1208147	2439701	TraesCS6D02G005700
6	1208147	2439701	TraesCS6D02G005800
6	1208147	2439701	TraesCS6D02G005900
6	1208147	2439701	TraesCS6D02G006000
6	1208147	2439701	TraesCS6D02G006100
6	1208147	2439701	TraesCS6D02G006200
6	1208147	2439701	TraesCS6D02G006300
6	1208147	2439701	TraesCS6D02G006400
6	1208147	2439701	TraesCS6D02G006500
6	1208147	2439701	TraesCS6D02G006600
6	1208147	2439701	TraesCS6D02G006700
6	1208147	2439701	TraesCS6D02G006900
6	1208147	2439701	TraesCS6D02G007000
6	1216530	5107066	TraesCS6D02G011700
6	1216530	5107066	TraesCS6D02G011800
6	1216530	5107066	TraesCS6D02G011900
6	1216530	5107066	TraesCS6D02G012000
6	1216530	5107066	TraesCS6D02G012100
6	1216530	5107066	TraesCS6D02G012200
6	1216530	5107066	TraesCS6D02G012300
6	1216530	5107066	TraesCS6D02G012400
6	1216530	5107066	TraesCS6D02G012500
6	1216530	5107066	TraesCS6D02G012600
6	1216530	5107066	TraesCS6D02G012700
6	1216530	5107066	TraesCS6D02G012800
6	1216530	5107066	TraesCS6D02G012900
6	1216530	5107066	TraesCS6D02G013000
6	1216530	5107066	TraesCS6D02G013100
6	1216530	5107066	TraesCS6D02G013200
6	1216530	5107066	TraesCS6D02G013300
6	1216530	5107066	TraesCS6D02G013400
6	1216530	5107066	TraesCS6D02G013500
6	1216530	5107066	TraesCS6D02G013600
6	1036304	5153213	TraesCS6D02G011900
6	1036304	5153213	TraesCS6D02G012000
6	1036304	5153213	TraesCS6D02G012100
6	1036304	5153213	TraesCS6D02G012200
6	1036304	5153213	TraesCS6D02G012300
6	1036304	5153213	TraesCS6D02G012400
6	1036304	5153213	TraesCS6D02G012500
6	1036304	5153213	TraesCS6D02G012600
6	1036304	5153213	TraesCS6D02G012700
6	1036304	5153213	TraesCS6D02G012800
6	1036304	5153213	TraesCS6D02G012900
6	1036304	5153213	TraesCS6D02G013000
6	1036304	5153213	TraesCS6D02G013100
6	1036304	5153213	TraesCS6D02G013200
6	1036304	5153213	TraesCS6D02G013300
6	1036304	5153213	TraesCS6D02G013400
6	1036304	5153213	TraesCS6D02G013500
6	1036304	5153213	TraesCS6D02G013600
6	2249815	5824360	TraesCS6D02G013300
6	2249815	5824360	TraesCS6D02G013400
6	2249815	5824360	TraesCS6D02G013500
6	2249815	5824360	TraesCS6D02G013600
6	2249815	5824360	TraesCS6D02G013700
6	2249815	5824360	TraesCS6D02G013800
6	2249815	5824360	TraesCS6D02G013900
6	2249815	5824360	TraesCS6D02G014000
6	2249815	5824360	TraesCS6D02G014100
6	2249815	5824360	TraesCS6D02G014200
6	2249815	5824360	TraesCS6D02G014300
6	2249815	5824360	TraesCS6D02G014400
6	2249815	5824360	TraesCS6D02G014500
6	2249815	5824360	TraesCS6D02G014600
6	2249815	5824360	TraesCS6D02G014700
6	2249815	5824360	TraesCS6D02G014800
6	2249815	5824360	TraesCS6D02G014900
6	2249815	5824360	TraesCS6D02G015000
6	2249815	5824360	TraesCS6D02G015100
6	2249815	5824360	TraesCS6D02G015200
6	979478	6570375	TraesCS6D02G014700
6	979478	6570375	TraesCS6D02G014800
6	979478	6570375	TraesCS6D02G014900
6	979478	6570375	TraesCS6D02G015000
6	979478	6570375	TraesCS6D02G015100
6	979478	6570375	TraesCS6D02G015200
6	979478	6570375	TraesCS6D02G015300
6	979478	6570375	TraesCS6D02G015400
6	979478	6570375	TraesCS6D02G015500
6	979478	6570375	TraesCS6D02G015600
6	979478	6570375	TraesCS6D02G015700
6	979478	6570375	TraesCS6D02G015800
6	979478	6570375	TraesCS6D02G015900
6	979478	6570375	TraesCS6D02G016000
6	979478	6570375	TraesCS6D02G016100
6	979478	6570375	TraesCS6D02G016300
6	979478	6570375	TraesCS6D02G016500
6	979478	6570375	TraesCS6D02G016600
6	979478	6570375	TraesCS6D02G016700
6	979478	6570375	TraesCS6D02G016800
6	1119629	6970778	TraesCS6D02G016100
6	1119629	6970778	TraesCS6D02G016300
6	1119629	6970778	TraesCS6D02G016500
6	1119629	6970778	TraesCS6D02G016600
6	1119629	6970778	TraesCS6D02G016700
6	1119629	6970778	TraesCS6D02G016800
6	1119629	6970778	TraesCS6D02G016900
6	1119629	6970778	TraesCS6D02G017000
6	1119629	6970778	TraesCS6D02G017100
6	1119629	6970778	TraesCS6D02G017200
6	1119629	6970778	TraesCS6D02G017300
6	1119629	6970778	TraesCS6D02G017400
6	1119629	6970778	TraesCS6D02G017500
6	1119629	6970778	TraesCS6D02G017600
6	1119629	6970778	TraesCS6D02G017700
6	1119629	6970778	TraesCS6D02G017800
6	1119629	6970778	TraesCS6D02G017900
6	1119629	6970778	TraesCS6D02G018000
6	1119629	6970778	TraesCS6D02G018100
6	1129498	7115033	TraesCS6D02G016500
6	1129498	7115033	TraesCS6D02G016600
6	1129498	7115033	TraesCS6D02G016700
6	1129498	7115033	TraesCS6D02G016800
6	1129498	7115033	TraesCS6D02G016900
6	1129498	7115033	TraesCS6D02G017000
6	1129498	7115033	TraesCS6D02G017100
6	1129498	7115033	TraesCS6D02G017200
6	1129498	7115033	TraesCS6D02G017300
6	1129498	7115033	TraesCS6D02G017400
6	1129498	7115033	TraesCS6D02G017500
6	1129498	7115033	TraesCS6D02G017600
6	1129498	7115033	TraesCS6D02G017700
6	1129498	7115033	TraesCS6D02G017800
6	1129498	7115033	TraesCS6D02G017900
6	1129498	7115033	TraesCS6D02G018000
6	1129498	7115033	TraesCS6D02G018100
6	1129498	7115033	TraesCS6D02G018200
6	1129498	7115033	TraesCS6D02G018300
6	1129498	7115033	TraesCS6D02G018400
6	1129498	7115033	TraesCS6D02G018500
6	1129498	7115033	TraesCS6D02G018600
6	981967	8311802	TraesCS6D02G019400
6	981967	8311802	TraesCS6D02G019500
6	981967	8311802	TraesCS6D02G019600
6	981967	8311802	TraesCS6D02G019700
6	981967	8311802	TraesCS6D02G019800
6	981967	8311802	TraesCS6D02G019900
6	981967	8311802	TraesCS6D02G020000
6	981967	8311802	TraesCS6D02G020100
6	981967	8311802	TraesCS6D02G020200
6	981967	8311802	TraesCS6D02G020300
6	981967	8311802	TraesCS6D02G020500
6	981967	8311802	TraesCS6D02G020600
6	981967	8311802	TraesCS6D02G020700
6	981967	8311802	TraesCS6D02G020800
6	981967	8311802	TraesCS6D02G020900
6	981967	8311802	TraesCS6D02G021000
6	981967	8311802	TraesCS6D02G021100
6	981967	8311802	TraesCS6D02G021200
6	981967	8311802	TraesCS6D02G021300
6	981967	8311802	TraesCS6D02G021400
6	981967	8311802	TraesCS6D02G021500
6	981967	8311802	TraesCS6D02G021600
6	981967	8311802	TraesCS6D02G021700
6	981967	8311802	TraesCS6D02G021800
6	981967	8311802	TraesCS6D02G021900
6	981967	8311802	TraesCS6D02G022000
6	981967	8311802	TraesCS6D02G022100
6	981967	8311802	TraesCS6D02G022200
6	981967	8311802	TraesCS6D02G022300
6	981967	8311802	TraesCS6D02G022400
6	981967	8311802	TraesCS6D02G022500
6	981967	8311802	TraesCS6D02G022600
6	981967	8311802	TraesCS6D02G022700
6	981967	8311802	TraesCS6D02G022800
6	981967	8311802	TraesCS6D02G022900
6	981967	8311802	TraesCS6D02G023000
6	981967	8311802	TraesCS6D02G023100
6	2257595	9054221	TraesCS6D02G021700
6	2257595	9054221	TraesCS6D02G021800
6	2257595	9054221	TraesCS6D02G021900
6	2257595	9054221	TraesCS6D02G022000
6	2257595	9054221	TraesCS6D02G022100
6	2257595	9054221	TraesCS6D02G022200
6	2257595	9054221	TraesCS6D02G022300
6	2257595	9054221	TraesCS6D02G022400
6	2257595	9054221	TraesCS6D02G022500
6	2257595	9054221	TraesCS6D02G022600
6	2257595	9054221	TraesCS6D02G022700
6	2257595	9054221	TraesCS6D02G022800
6	2257595	9054221	TraesCS6D02G022900
6	2257595	9054221	TraesCS6D02G023000
6	2257595	9054221	TraesCS6D02G023100
6	2257595	9054221	TraesCS6D02G023200
6	2257595	9054221	TraesCS6D02G023300
6	2257595	9054221	TraesCS6D02G023400
6	2257595	9054221	TraesCS6D02G023500
6	2257595	9054221	TraesCS6D02G023600
6	2257595	9054221	TraesCS6D02G023700
6	2257595	9054221	TraesCS6D02G023800
6	2257595	9054221	TraesCS6D02G023900
6	2257595	9054221	TraesCS6D02G024000
6	2257595	9054221	TraesCS6D02G024100
6	2257595	9054221	TraesCS6D02G024200
6	2257595	9054221	TraesCS6D02G024300
6	2257595	9054221	TraesCS6D02G024400
6	2257595	9054221	TraesCS6D02G024500
6	2257595	9054221	TraesCS6D02G024600
6	2257595	9054221	TraesCS6D02G024700
6	2257595	9054221	TraesCS6D02G024800
6	2257595	9054221	TraesCS6D02G024900
6	2257595	9054221	TraesCS6D02G025000
6	2257595	9054221	TraesCS6D02G025100
6	2257595	9054221	TraesCS6D02G025200
6	2244871	9123781	TraesCS6D02G022100
6	2244871	9123781	TraesCS6D02G022200
6	2244871	9123781	TraesCS6D02G022300
6	2244871	9123781	TraesCS6D02G022400
6	2244871	9123781	TraesCS6D02G022500
6	2244871	9123781	TraesCS6D02G022600
6	2244871	9123781	TraesCS6D02G022700
6	2244871	9123781	TraesCS6D02G022800
6	2244871	9123781	TraesCS6D02G022900
6	2244871	9123781	TraesCS6D02G023000
6	2244871	9123781	TraesCS6D02G023100
6	2244871	9123781	TraesCS6D02G023200
6	2244871	9123781	TraesCS6D02G023300
6	2244871	9123781	TraesCS6D02G023400
6	2244871	9123781	TraesCS6D02G023500
6	2244871	9123781	TraesCS6D02G023600
6	2244871	9123781	TraesCS6D02G023700
6	2244871	9123781	TraesCS6D02G023800
6	2244871	9123781	TraesCS6D02G023900
6	2244871	9123781	TraesCS6D02G024000
6	2244871	9123781	TraesCS6D02G024100
6	2244871	9123781	TraesCS6D02G024200
6	2244871	9123781	TraesCS6D02G024300
6	2244871	9123781	TraesCS6D02G024400
6	2244871	9123781	TraesCS6D02G024500
6	2244871	9123781	TraesCS6D02G024600
6	2244871	9123781	TraesCS6D02G024700
6	2244871	9123781	TraesCS6D02G024800
6	2244871	9123781	TraesCS6D02G024900
6	2244871	9123781	TraesCS6D02G025000
6	2244871	9123781	TraesCS6D02G025100
6	2244871	9123781	TraesCS6D02G025200
6	2244871	9123781	TraesCS6D02G025300
6	1354122	16053591	TraesCS6D02G037600
6	1354122	16053591	TraesCS6D02G037700
6	1354122	16053591	TraesCS6D02G037800
6	1354122	16053591	TraesCS6D02G037900
6	1354122	16053591	TraesCS6D02G038000
6	1354122	16053591	TraesCS6D02G038100
6	1354122	16053591	TraesCS6D02G038200
6	1354122	16053591	TraesCS6D02G038300
6	1354122	16053591	TraesCS6D02G038400
6	1354122	16053591	TraesCS6D02G038500
6	1354122	16053591	TraesCS6D02G038600
6	1354122	16053591	TraesCS6D02G038700
6	1354122	16053591	TraesCS6D02G038900
6	1354122	16053591	TraesCS6D02G039000
6	1354122	16053591	TraesCS6D02G039100
6	1354122	16053591	TraesCS6D02G039200
6	1354122	16053591	TraesCS6D02G039300
6	1354122	16053591	TraesCS6D02G039400
6	1354122	16053591	TraesCS6D02G039500
6	1354122	16053591	TraesCS6D02G039600
6	1354122	16053591	TraesCS6D02G039700
6	1354122	16053591	TraesCS6D02G039800
6	1354122	16053591	TraesCS6D02G039900
6	1354122	16053591	TraesCS6D02G040000
6	1354122	16053591	TraesCS6D02G040100
6	1354122	16053591	TraesCS6D02G040200
6	1354122	16053591	TraesCS6D02G040300
6	1354122	16053591	TraesCS6D02G040400
6	1354122	16053591	TraesCS6D02G040500
6	1354122	16053591	TraesCS6D02G040600
6	1354122	16053591	TraesCS6D02G040700
6	1354122	16053591	TraesCS6D02G040800
7	2256849	353301	TraesCS7D02G000100
7	2256849	353301	TraesCS7D02G000200
7	2256849	353301	TraesCS7D02G000300
7	2256849	353301	TraesCS7D02G000400
7	2256849	353301	TraesCS7D02G000500
7	2256849	353301	TraesCS7D02G000600
7	2256849	353301	TraesCS7D02G000700
7	1215752	8060506	TraesCS7D02G017400
7	1215752	8060506	TraesCS7D02G017600
7	1215752	8060506	TraesCS7D02G017700
7	1215752	8060506	TraesCS7D02G017900
7	1215752	8060506	TraesCS7D02G018000
7	1215752	8060506	TraesCS7D02G018200
7	1215752	8060506	TraesCS7D02G018300
7	1215752	8060506	TraesCS7D02G018400
7	1215752	8060506	TraesCS7D02G018500
7	1215752	8060506	TraesCS7D02G018600
7	1215752	8060506	TraesCS7D02G018700
7	1215752	8060506	TraesCS7D02G018800
7	1215752	8060506	TraesCS7D02G018900
7	1215752	8060506	TraesCS7D02G019000
7	1215752	8060506	TraesCS7D02G019100
7	1215752	8060506	TraesCS7D02G019200
7	1215752	8060506	TraesCS7D02G019300
7	1215752	8060506	TraesCS7D02G019400
7	1215752	8060506	TraesCS7D02G019500
7	1215752	8060506	TraesCS7D02G019600
7	1215752	8060506	TraesCS7D02G019700
7	1215752	8060506	TraesCS7D02G019800
7	1215752	8060506	TraesCS7D02G019900
7	981105	13438976	TraesCS7D02G026700
7	981105	13438976	TraesCS7D02G026800
7	981105	13438976	TraesCS7D02G026900
7	981105	13438976	TraesCS7D02G027000
7	981105	13438976	TraesCS7D02G027100
7	981105	13438976	TraesCS7D02G027300
7	981105	13438976	TraesCS7D02G027400
7	981105	13438976	TraesCS7D02G027500
7	981105	13438976	TraesCS7D02G027600
7	981105	13438976	TraesCS7D02G027700
7	981105	13438976	TraesCS7D02G027800
7	981105	13438976	TraesCS7D02G027900
7	981105	13438976	TraesCS7D02G028000
7	981105	13438976	TraesCS7D02G028100
7	981105	13438976	TraesCS7D02G028200
7	981105	13438976	TraesCS7D02G028300
7	981105	13438976	TraesCS7D02G028400
7	981105	13438976	TraesCS7D02G028500
7	981105	13438976	TraesCS7D02G028600
7	1049618	13496600	TraesCS7D02G026700
7	1049618	13496600	TraesCS7D02G026800
7	1049618	13496600	TraesCS7D02G026900
7	1049618	13496600	TraesCS7D02G027000
7	1049618	13496600	TraesCS7D02G027100
7	1049618	13496600	TraesCS7D02G027300
7	1049618	13496600	TraesCS7D02G027400
7	1049618	13496600	TraesCS7D02G027500
7	1049618	13496600	TraesCS7D02G027600
7	1049618	13496600	TraesCS7D02G027700
7	1049618	13496600	TraesCS7D02G027800
7	1049618	13496600	TraesCS7D02G027900
7	1049618	13496600	TraesCS7D02G028000
7	1049618	13496600	TraesCS7D02G028100
7	1049618	13496600	TraesCS7D02G028200
7	1049618	13496600	TraesCS7D02G028300
7	1049618	13496600	TraesCS7D02G028400
7	1049618	13496600	TraesCS7D02G028500
7	1049618	13496600	TraesCS7D02G028600
7	1054974	13591230	TraesCS7D02G027000
7	1054974	13591230	TraesCS7D02G027100
7	1054974	13591230	TraesCS7D02G027300
7	1054974	13591230	TraesCS7D02G027400
7	1054974	13591230	TraesCS7D02G027500
7	1054974	13591230	TraesCS7D02G027600
7	1054974	13591230	TraesCS7D02G027700
7	1054974	13591230	TraesCS7D02G027800
7	1054974	13591230	TraesCS7D02G027900
7	1054974	13591230	TraesCS7D02G028000
7	1054974	13591230	TraesCS7D02G028100
7	1054974	13591230	TraesCS7D02G028200
7	1054974	13591230	TraesCS7D02G028300
7	1054974	13591230	TraesCS7D02G028400
7	1054974	13591230	TraesCS7D02G028500
7	1054974	13591230	TraesCS7D02G028600
7	2244205	35256312	TraesCS7D02G063600
7	2244205	35256312	TraesCS7D02G063700
7	2244205	35256312	TraesCS7D02G063800
7	2244205	35256312	TraesCS7D02G063900
7	2244205	35256312	TraesCS7D02G064000
7	2244205	35256312	TraesCS7D02G064100
7	2244205	35256312	TraesCS7D02G064200
7	2244205	35256312	TraesCS7D02G064300
7	2244205	35256312	TraesCS7D02G064400
7	1104661	37956201	TraesCS7D02G066700
7	1104661	37956201	TraesCS7D02G066800
7	1104661	37956201	TraesCS7D02G066900
7	1104661	37956201	TraesCS7D02G067100
7	1104661	37956201	TraesCS7D02G067300
7	1104661	37956201	TraesCS7D02G067400
7	3945594	41361653	TraesCS7D02G070000
7	3945594	41361653	TraesCS7D02G070100
7	3945594	41361653	TraesCS7D02G070200
7	3945594	41361653	TraesCS7D02G070300
7	3945594	41361653	TraesCS7D02G070400
7	3945594	41361653	TraesCS7D02G070500
7	3945594	41361653	TraesCS7D02G070600
7	3945594	41361653	TraesCS7D02G070700
7	3945594	41361653	TraesCS7D02G070800
7	3945594	41361653	TraesCS7D02G070900
7	3945594	41361653	TraesCS7D02G071000
7	3945594	41361653	TraesCS7D02G071100
7	3945594	41361653	TraesCS7D02G071200
7	3945594	41361653	TraesCS7D02G071300
7	3945594	41361653	TraesCS7D02G071400
7	4909429	41788021	TraesCS7D02G070300
7	4909429	41788021	TraesCS7D02G070400
7	4909429	41788021	TraesCS7D02G070500
7	4909429	41788021	TraesCS7D02G070600
7	4909429	41788021	TraesCS7D02G070700
7	4909429	41788021	TraesCS7D02G070800
7	4909429	41788021	TraesCS7D02G070900
7	4909429	41788021	TraesCS7D02G071000
7	4909429	41788021	TraesCS7D02G071100
7	4909429	41788021	TraesCS7D02G071200
7	4909429	41788021	TraesCS7D02G071300
7	4909429	41788021	TraesCS7D02G071400
7	4909429	41788021	TraesCS7D02G071500
7	4909429	41788021	TraesCS7D02G071600
7	4909429	41788021	TraesCS7D02G071700
7	4909429	41788021	TraesCS7D02G071800
7	1205188	42159324	TraesCS7D02G070900
7	1205188	42159324	TraesCS7D02G071000
7	1205188	42159324	TraesCS7D02G071100
7	1205188	42159324	TraesCS7D02G071200
7	1205188	42159324	TraesCS7D02G071300
7	1205188	42159324	TraesCS7D02G071400
7	1205188	42159324	TraesCS7D02G071500
7	1205188	42159324	TraesCS7D02G071600
7	1205188	42159324	TraesCS7D02G071700
7	1205188	42159324	TraesCS7D02G071800
7	1205188	42159324	TraesCS7D02G071900
7	1205188	42159324	TraesCS7D02G072000
7	1205188	42159324	TraesCS7D02G072100
7	1205188	42159324	TraesCS7D02G072200
7	1205188	42159324	TraesCS7D02G072300
7	1106615	97585859	TraesCS7D02G149000
7	1106615	97585859	TraesCS7D02G149100
7	1106615	97585859	TraesCS7D02G149200
7	2249777	220263033	TraesCS7D02G248300
7	2249777	220263033	TraesCS7D02G248400
7	2249777	220263033	TraesCS7D02G248500
7	2249777	220263033	TraesCS7D02G248600
7	2249777	220263033	TraesCS7D02G248700
7	2249777	220263033	TraesCS7D02G248800
7	2249777	220263033	TraesCS7D02G248900
7	2249777	220263033	TraesCS7D02G249000
7	2249777	220263033	TraesCS7D02G249100
7	2249777	220263033	TraesCS7D02G249200
7	2249777	220263033	TraesCS7D02G249300
7	2249777	220263033	TraesCS7D02G249400
7	994906	427581420	TraesCS7D02G335800
7	994906	427581420	TraesCS7D02G335900
7	994906	427581420	TraesCS7D02G336000
7	994906	427581420	TraesCS7D02G336100
7	994906	427581420	TraesCS7D02G336200
7	1263871	478010457	TraesCS7D02G368500
7	1263871	478010457	TraesCS7D02G368600
7	1263871	478010457	TraesCS7D02G368700
7	1263871	478010457	TraesCS7D02G368800
7	1263871	478010457	TraesCS7D02G368900
7	1263871	478010457	TraesCS7D02G369000
7	1263871	478010457	TraesCS7D02G369100
7	1263871	478010457	TraesCS7D02G369200
7	1263871	478010457	TraesCS7D02G369300
7	1263871	478010457	TraesCS7D02G369400
7	1263871	478010457	TraesCS7D02G369500
7	1263871	478010457	TraesCS7D02G369600
7	1263871	478010457	TraesCS7D02G369700
7	1263871	478010457	TraesCS7D02G369800
7	1233969	546213509	TraesCS7D02G425800
7	1233969	546213509	TraesCS7D02G425900
7	1233969	546213509	TraesCS7D02G426000
7	1233969	546213509	TraesCS7D02G426100
7	1233969	546213509	TraesCS7D02G426200
7	1234395	547233149	TraesCS7D02G426300
7	1234395	547233149	TraesCS7D02G426400
7	1234395	547233149	TraesCS7D02G426500
7	1234395	547233149	TraesCS7D02G426600
7	1234395	547233149	TraesCS7D02G426700
7	1192332	548024183	TraesCS7D02G426700
7	1192332	548024183	TraesCS7D02G426800
7	1192332	548024183	TraesCS7D02G426900
7	1192332	548024183	TraesCS7D02G427000
7	1192332	548024183	TraesCS7D02G427100
7	1192332	548024183	TraesCS7D02G427200
7	1192332	548024183	TraesCS7D02G427300
7	2245653	549230439	TraesCS7D02G428000
7	2245653	549230439	TraesCS7D02G428100
7	2245653	549230439	TraesCS7D02G428200
7	2245653	549230439	TraesCS7D02G428300
7	2245653	549230439	TraesCS7D02G428400
7	2245653	549230439	TraesCS7D02G428500
7	2245653	549230439	TraesCS7D02G428600
7	2245653	549230439	TraesCS7D02G428700
7	2245653	549230439	TraesCS7D02G428800
7	2245653	549230439	TraesCS7D02G428900
7	2245653	549230439	TraesCS7D02G429000
7	2245653	549230439	TraesCS7D02G429200
7	2245653	549230439	TraesCS7D02G429300
7	2245653	549230439	TraesCS7D02G429400
7	2245653	549230439	TraesCS7D02G429500
7	2245653	549230439	TraesCS7D02G429600
7	2245653	549230439	TraesCS7D02G429700
7	2245653	549230439	TraesCS7D02G429800
7	2245653	549230439	TraesCS7D02G429900
7	2245653	549230439	TraesCS7D02G430000
7	2245653	549230439	TraesCS7D02G430100
7	2245653	549230439	TraesCS7D02G430200
7	2245653	549230439	TraesCS7D02G430300
7	2245653	549230439	TraesCS7D02G430400
7	1235556	560869594	TraesCS7D02G440400
7	1235556	560869594	TraesCS7D02G440500
7	1235556	560869594	TraesCS7D02G440600
7	1235556	560869594	TraesCS7D02G440700
7	1235556	560869594	TraesCS7D02G440800
7	1235556	560869594	TraesCS7D02G440900
7	1235556	560869594	TraesCS7D02G441000
7	1235556	560869594	TraesCS7D02G441100
7	1235556	560869594	TraesCS7D02G441200
7	1235556	560869594	TraesCS7D02G441400
7	1235556	560869594	TraesCS7D02G441500
7	1235556	560869594	TraesCS7D02G441600
7	1235556	560869594	TraesCS7D02G441700
7	1235556	560869594	TraesCS7D02G441800
7	1235556	560869594	TraesCS7D02G441900
7	1101023	563784797	TraesCS7D02G443400
7	1101023	563784797	TraesCS7D02G443500
7	1101023	563784797	TraesCS7D02G443700
7	2283095	634367222	TraesCS7D02G548400
7	2283095	634367222	TraesCS7D02G548500
7	2283095	634367222	TraesCS7D02G548600
7	2283095	634367222	TraesCS7D02G548700
7	2283095	634367222	TraesCS7D02G548800
7	2283095	634367222	TraesCS7D02G548900
7	2283095	634367222	TraesCS7D02G549000
7	2283095	634367222	TraesCS7D02G549100
7	2283095	634367222	TraesCS7D02G549200
7	2283095	634367222	TraesCS7D02G549300
7	2283095	634367222	TraesCS7D02G549400
7	2283095	634367222	TraesCS7D02G549500
7	2283095	634367222	TraesCS7D02G549600
7	2283095	634367222	TraesCS7D02G549700
7	2283095	634367222	TraesCS7D02G549800
7	2283095	634367222	TraesCS7D02G549900
7	2283095	634367222	TraesCS7D02G550000
7	2283095	634367222	TraesCS7D02G550100
7	2283095	634367222	TraesCS7D02G550200
7	2283095	634367222	TraesCS7D02G550300
7	2283095	634367222	TraesCS7D02G550400
7	2283095	634367222	TraesCS7D02G550500
7	2283095	634367222	TraesCS7D02G550600
7	2283095	634367222	TraesCS7D02G550700
7	2283095	634367222	TraesCS7D02G550800
7	2283095	634367222	TraesCS7D02G550900
7	2283095	634367222	TraesCS7D02G551000
7	2283095	634367222	TraesCS7D02G551100
7	2283095	634367222	TraesCS7D02G551200
7	2283095	634367222	TraesCS7D02G551300
7	2283095	634367222	TraesCS7D02G551400
