# Supplementary material for: Genetic Contribution of Synthetic Hexaploid Wheat to CIMMYT’s Spring Bread Wheat Breeding Germplasm
Source: Sci Rep. 2019 Aug 26;9:12355. doi: 10.1038/s41598-019-47936-5 (PMC6710277; doi:10.1038/s41598-019-47936-5)
Supplement: Supplementary file 2 — Supplementary Tables S1 to S5 [file 41598_2019_47936_MOESM2_ESM.zip › TableS5.xlsx]

## Sheet: synPAV4
TableS5: Missing Proportion for the markers
CloneID	Chrom_Wheat_ChineseSpring04	ChromPos_Wheat_ChineseSpring04	Missing Proportion
100392503	chr1A	1145393	0
100087870	chr1A	1157299	0
100093694	chr1A	1158065	0
100076248	chr1A	1161917	0
100086338	chr1A	1161917	0
1380226	chr1A	1161917	0
1089771	chr1A	1161917	0.0539773
12694433	chr1A	1162161	0
100281169	chr1A	1162161	0
100281170	chr1A	1162161	0
100139070	chr1A	1230988	0.00284091
1237948	chr1A	1230988	0.487395
100153160	chr1A	1238001	0
1212218	chr1A	1238001	0.134454
100300988	chr1A	1238067	0
1043336	chr1A	1238067	0.159664
1043336	chr1A	1238067	0.372549
4991245	chr1A	1313275	0.00852273
100274623	chr1A	1445623	0
100076355	chr1A	1506381	0
100156152	chr1A	1725130	0
100192548	chr1A	1857979	0
100191928	chr1A	1899754	0
100191166	chr1A	1934637	0
100080753	chr1A	1934703	0
100087141	chr1A	1994519	0
100064814	chr1A	2090692	0
100096424	chr1A	2094856	0
100445001	chr1A	2095559	0
100445003	chr1A	2095559	0
100445004	chr1A	2095559	0
4009408	chr1A	2095559	0.00568182
1688043	chr1A	2095559	0.00852273
100191612	chr1A	2135692	0
100422052	chr1A	2135758	0
100422053	chr1A	2135758	0
1251432	chr1A	2135758	0.00568182
1106451	chr1A	2135758	0.0596591
1106451	chr1A	2135758	0.322129
17577487	chr1A	2171476	0.448179
100330138	chr1A	2187352	0
100330139	chr1A	2187352	0
1118242	chr1A	2187352	0.445378
1118242	chr1A	2187352	0.445378
1118242	chr1A	2187352	0.394958
100086612	chr1A	2194275	0
100482161	chr1A	2195191	0
1299134	chr1A	2195191	0.389356
100332233	chr1A	2296918	0
1097106	chr1A	2296918	0.291317
100192418	chr1A	2383170	0
100086493	chr1A	2434790	0
100092754	chr1A	2525681	0
100088493	chr1A	2650093	0
100192446	chr1A	2650159	0
100078954	chr1A	2651689	0
100192990	chr1A	2651755	0
100157880	chr1A	2673567	0
100044130	chr1A	2677008	0
100186399	chr1A	2698405	0
1723678	chr1A	2698405	0.00284091
100422621	chr1A	2698609	0
100422622	chr1A	2698609	0
100422623	chr1A	2698609	0
1306819	chr1A	2698609	0.00568182
1092630	chr1A	2698609	0.521008
100080824	chr1A	2702441	0
3939550	chr1A	2702504	0.0142045
100050886	chr1A	2724905	0
100076797	chr1A	2724905	0
100192826	chr1A	2786845	0
100081465	chr1A	2812520	0
100310744	chr1A	3248274	0
100077479	chr1A	3287191	0
1261654	chr1A	3287605	0
100149487	chr1A	3299182	0
100480971	chr1A	3299182	0
1256788	chr1A	3299182	0.0113636
100087261	chr1A	3323805	0
100175495	chr1A	3379791	0
100085795	chr1A	3380247	0
100087733	chr1A	3409137	0
1224449	chr1A	3409137	0.0397727
100247528	chr1A	3409278	0
1237488	chr1A	3409278	0.0142045
1254997	chr1A	3409278	0.0198864
7489080	chr1A	3409501	0.00284091
100089829	chr1A	3413672	0
100421869	chr1A	3415009	0
100421870	chr1A	3415009	0
100091827	chr1A	3476675	0
100384573	chr1A	3497588	0
5327443	chr1A	3558227	0
100080575	chr1A	3589305	0
12834110	chr1A	3671052	0
100191079	chr1A	3719564	0
100077696	chr1A	3738844	0
100088050	chr1A	3739007	0
2266418	chr1A	3739007	0.218487
100088669	chr1A	3778377	0
1093668	chr1A	3778377	0.0539773
1093668	chr1A	3778377	0.509804
100161499	chr1A	3858816	0
1235302	chr1A	4002346	0.470588
100088621	chr1A	4022608	0
100088921	chr1A	4022674	0
1115273	chr1A	4056086	0.54902
100258067	chr1A	4102171	0
100078681	chr1A	4103744	0
100196528	chr1A	4105066	0
100196527	chr1A	4107865	0
100415609	chr1A	4275329	0
100087901	chr1A	4276364	0
12845683	chr1A	4342028	0.00284091
100088196	chr1A	4360729	0
100482685	chr1A	4411125	0
100482686	chr1A	4411125	0
100497514	chr1A	4411125	0
993566	chr1A	4411125	0.428571
993566	chr1A	4411125	0.456583
993566	chr1A	4411125	0.529412
993566	chr1A	4411125	0.532213
1115315	chr1A	4452062	0.546218
100048453	chr1A	4494399	0
100193143	chr1A	4501092	0
100193144	chr1A	4501092	0
100422880	chr1A	4568092	0
100192355	chr1A	4730863	0
982015	chr1A	4730863	0.0227273
100395212	chr1A	4789521	0
1380333	chr1A	4789521	0.40056
100089060	chr1A	4790241	0
100088066	chr1A	4797208	0
7340638	chr1A	4797208	0.47619
100088041	chr1A	4901044	0
100089377	chr1A	4904298	0
100089409	chr1A	4905380	0
100089309	chr1A	4913541	0
100188723	chr1A	4962848	0
100453776	chr1A	5054819	0
100190297	chr1A	5054885	0
1077302	chr1A	5054885	0.0397727
100173268	chr1A	5081730	0
100076874	chr1A	5099254	0
100164998	chr1A	5259883	0
2301913	chr1A	5259883	0.00852273
100267048	chr1A	5286713	0
100267049	chr1A	5286713	0.00284091
1053098	chr1A	5286713	0.0616246
100088591	chr1A	5297985	0
100075669	chr1A	5301572	0
100127678	chr1A	5361514	0
1263616	chr1A	5992440	0.00284091
4262271	chr1A	6002374	0.0198864
1126005	chr1A	6128489	0.00568182
100331929	chr1A	6136778	0
100331930	chr1A	6136778	0
3946763	chr1A	6136778	0.0397727
100523428	chr1A	6136778	0.59944
993293	chr1A	6136778	0.369748
993293	chr1A	6136778	0.176471
100332158	chr1A	6165662	0
100332159	chr1A	6165662	0
1027787	chr1A	6165662	0.338936
100069545	chr1A	6190011	0
100065690	chr1A	6190077	0
100528994	chr1A	6205448	0
100528995	chr1A	6205448	0
100528997	chr1A	6205448	0
100528998	chr1A	6205448	0
100528999	chr1A	6205448	0
100529000	chr1A	6205448	0
100529002	chr1A	6205448	0
100529004	chr1A	6205448	0
100529012	chr1A	6205448	0
12699345	chr1A	6205448	0.00852273
9725077	chr1A	6205448	0.294118
100303799	chr1A	6219861	0
1075345	chr1A	6219861	0.173669
100191004	chr1A	6292485	0
100089907	chr1A	6292865	0
100196407	chr1A	6296360	0
2351729	chr1A	6296360	0.0284091
100079159	chr1A	6422201	0
100172636	chr1A	6431245	0
100089011	chr1A	6465321	0
2261901	chr1A	6465321	0.240896
100192356	chr1A	6571770	0
1204785	chr1A	6571770	0.165266
100182540	chr1A	6572011	0
1121533	chr1A	6572011	0.0795455
1121533	chr1A	6572011	0.352941
100382005	chr1A	6588777	0
4991014	chr1A	6588777	0.0142045
100191548	chr1A	6666383	0
1103447	chr1A	6666383	0.226891
100076219	chr1A	6666449	0
1033831	chr1A	6666449	0.35014
100089583	chr1A	6682243	0
2275375	chr1A	6682243	0.0568182
100192459	chr1A	6682596	0
100191555	chr1A	6706310	0
100081676	chr1A	6859286	0
1045015	chr1A	6859286	0.0596591
100391430	chr1A	6873991	0
100288008	chr1A	6874057	0
100288009	chr1A	6874057	0
100091834	chr1A	6974668	0
100392902	chr1A	6985898	0
1222874	chr1A	6986949	0.361345
100188279	chr1A	7009560	0
1095069	chr1A	7009560	0.420168
100387379	chr1A	7070487	0
1723651	chr1A	7070487	0.03125
1257291	chr1A	7070487	0.0952381
100166054	chr1A	7073446	0
2281925	chr1A	7073446	0.319328
100192412	chr1A	7080921	0
100279417	chr1A	7089471	0
100279418	chr1A	7089471	0
10993005	chr1A	7089471	0.0952381
100165400	chr1A	7110723	0
100195298	chr1A	7110789	0
2334587	chr1A	7110789	0.305322
100052587	chr1A	7120364	0
100193185	chr1A	7126178	0
1005431	chr1A	7126178	0.204482
100194365	chr1A	7126244	0
100286911	chr1A	7313564	0
100286912	chr1A	7313564	0
100195823	chr1A	7489572	0
1403780	chr1A	7568562	0.00852273
100087514	chr1A	7573737	0
2327700	chr1A	7573737	0.0568182
100447789	chr1A	7608135	0
100421587	chr1A	7620672	0
1267221	chr1A	7620672	0.0596591
100189969	chr1A	7623938	0
100189970	chr1A	7623938	0
100195951	chr1A	7783023	0
100077908	chr1A	7808718	0
1111751	chr1A	7808718	0.464986
100192703	chr1A	7912899	0
100049840	chr1A	7913781	0
100127056	chr1A	7926933	0
100472395	chr1A	7927955	0
5003065	chr1A	7927955	0.112045
100191952	chr1A	7933474	0
1255329	chr1A	7933474	0.00852273
100196291	chr1A	7935907	0
2296159	chr1A	8069433	0.0738636
2296159	chr1A	8069433	0.383754
100086444	chr1A	8070821	0
100331526	chr1A	8091328	0
1096302	chr1A	8091328	0.37535
100315644	chr1A	8115970	0
100054019	chr1A	8116036	0
100508066	chr1A	8116718	0
100063168	chr1A	8140780	0
100064708	chr1A	8230925	0
100066344	chr1A	8232618	0
1206169	chr1A	8232618	0.302521
100471587	chr1A	8233086	0
100380956	chr1A	8311557	0
1023638	chr1A	8311557	0.114846
100471585	chr1A	8311623	0
1020433	chr1A	8311623	0.529412
1020433	chr1A	8311623	0.29972
100471586	chr1A	8370544	0
100466346	chr1A	8370544	0.308123
7940740	chr1A	8370544	0.280112
100277489	chr1A	8428986	0
2258784	chr1A	8428986	0.212885
100087328	chr1A	8457183	0
100079161	chr1A	8463916	0
1116914	chr1A	8463916	0.442577
100050703	chr1A	8472716	0
100155582	chr1A	8499861	0
2308952	chr1A	8499861	0.254902
2308952	chr1A	8499861	0.260504
2308952	chr1A	8499861	0.2493
100141884	chr1A	8511855	0
100303289	chr1A	8512331	0
100389342	chr1A	8512603	0
1216038	chr1A	8512603	0.10084
1380277	chr1A	8512669	0.240896
100191216	chr1A	8900071	0
996078	chr1A	8900071	0.406162
1725554	chr1A	8909820	0
100060988	chr1A	8915244	0
1011662	chr1A	8915244	0.0568182
100088427	chr1A	8944171	0
100392472	chr1A	8958884	0
100424118	chr1A	8999142	0
100300392	chr1A	9009559	0
100161652	chr1A	9031997	0
100042600	chr1A	9107438	0
100059952	chr1A	9107438	0
100170668	chr1A	9128692	0
100170669	chr1A	9128692	0
100171026	chr1A	9136583	0
100165871	chr1A	9136649	0
5411778	chr1A	9136649	0.00852273
100163120	chr1A	9136805	0
21310387	chr1A	9136805	0.00852273
21310387	chr1A	9136805	0.495798
100166398	chr1A	9136871	0
2280303	chr1A	9136871	0.456583
100076363	chr1A	9148513	0
9722489	chr1A	9157678	0
100076817	chr1A	9159221	0
100091564	chr1A	9162800	0
100065373	chr1A	9171774	0
1132186	chr1A	9171774	0.434174
100181417	chr1A	9173606	0
100080743	chr1A	9340492	0
100078320	chr1A	9354412	0
100421470	chr1A	9361365	0
993127	chr1A	9361365	0.162465
100093122	chr1A	9378541	0
100102069	chr1A	9396087	0
100066693	chr1A	9396153	0
1293074	chr1A	9396153	0.579832
100093067	chr1A	9493649	0
100422545	chr1A	9549438	0
12768688	chr1A	9549438	0.263305
100197015	chr1A	9558785	0
100076587	chr1A	9562421	0
100374085	chr1A	9615298	0
100174632	chr1A	9615364	0
100192373	chr1A	9735683	0
100192274	chr1A	9764182	0
1007077	chr1A	9764182	0.467787
1007077	chr1A	9764182	0.170868
1733269	chr1A	9764324	0
100395128	chr1A	9767584	0
1162351	chr1A	9767584	0.03125
1162351	chr1A	9767584	0.201681
7336092	chr1A	9767584	0.355742
100089096	chr1A	9786372	0
100188434	chr1A	9801740	0
100089396	chr1A	9867771	0
100275855	chr1A	9917705	0
100275856	chr1A	9917705	0
5361957	chr1A	9917705	0.00852273
2257989	chr1A	9917705	0.106443
100079527	chr1A	9922094	0
1210451	chr1A	9922094	0.431373
100078616	chr1A	9922167	0
1242638	chr1A	9922167	0.495798
100381377	chr1A	9923389	0
5372053	chr1A	9923389	0.0170455
100309477	chr1A	9928300	0
1696485	chr1A	9928300	0.123249
100500083	chr1A	9928366	0
4005316	chr1A	9928366	0
100522807	chr1A	9928366	0.347339
1007201	chr1A	9928366	0.114846
100088561	chr1A	9931326	0
100507881	chr1A	9931392	0
2275666	chr1A	9970523	0.422969
100507878	chr1A	10006395	0
100507882	chr1A	10006395	0
100506717	chr1A	10006395	0.54902
992137	chr1A	10006395	0.456583
100500082	chr1A	10010142	0
100500085	chr1A	10010142	0
1256583	chr1A	10010142	0.0198864
1108901	chr1A	10010142	0.110795
1108901	chr1A	10010142	0.0392157
1256583	chr1A	10010142	0.263305
100470867	chr1A	10010208	0
1695192	chr1A	10010208	0.2493
100086373	chr1A	10012250	0
100318532	chr1A	10019486	0
1116874	chr1A	10019486	0.464986
998266	chr1A	10021025	0.37535
100089061	chr1A	10044411	0
10991445	chr1A	10045023	0
10991445	chr1A	10045023	0.420168
100093150	chr1A	10202519	0
4395259	chr1A	10202519	0.00284091
1395974	chr1A	10202519	0.0198864
1395974	chr1A	10202519	0.495798
1722539	chr1A	10279164	0
100089623	chr1A	10282844	0
100088823	chr1A	10286517	0
1105782	chr1A	10286517	0.42577
100088896	chr1A	10288115	0
989276	chr1A	10288115	0.383754
1722197	chr1A	10383395	0
1118000	chr1A	10402766	0.352941
1118000	chr1A	10402766	0.478992
100305666	chr1A	10402832	0
100305667	chr1A	10402832	0
100470358	chr1A	10441505	0
100447476	chr1A	10510281	0
100190992	chr1A	10510347	0
100193295	chr1A	10538736	0
100193296	chr1A	10538736	0
1000928	chr1A	10538736	0.0596591
1000928	chr1A	10538736	0.176471
100077554	chr1A	10596501	0
1386136	chr1A	10607613	0
100089617	chr1A	10640255	0
2261851	chr1A	10640255	0.386555
5324782	chr1A	10793783	0.462185
100142784	chr1A	10963201	0
100101883	chr1A	10975697	0
4991678	chr1A	11003967	0.341737
100057184	chr1A	11057621	0
100172283	chr1A	11205899	0
100169316	chr1A	11326308	0
2283421	chr1A	11326308	0.0340909
100146697	chr1A	11513500	0
100080218	chr1A	11513566	0
100384969	chr1A	11513844	0
1093014	chr1A	11513844	0.498599
100419924	chr1A	11513910	0
100419925	chr1A	11513910	0
100419926	chr1A	11513910	0
1090405	chr1A	11513910	0.442577
100395377	chr1A	11688112	0
100272447	chr1A	11729739	0
4991544	chr1A	11729739	0.504202
100483895	chr1A	11866629	0
100454475	chr1A	11949399	0
100489166	chr1A	11949399	0
1022291	chr1A	11949399	0.308123
100060165	chr1A	11951684	0
100331778	chr1A	11951767	0
1084833	chr1A	11951767	0.0756303
100383763	chr1A	12026684	0
100150976	chr1A	12041123	0
1035165	chr1A	12042706	0.308123
5328809	chr1A	12050669	0
100089942	chr1A	12091493	0
100271637	chr1A	12098035	0
100316849	chr1A	12098420	0
100316850	chr1A	12098420	0
100088062	chr1A	12143455	0
4992769	chr1A	12143455	0.540616
100454477	chr1A	12149421	0
1222538	chr1A	12149421	0.361345
1222538	chr1A	12149421	0.358543
100147740	chr1A	12189000	0
100179250	chr1A	12281636	0
1060951	chr1A	12281636	0.495798
100059616	chr1A	12282413	0
100089910	chr1A	12293565	0
1164757	chr1A	12293565	0.42577
1024894	chr1A	12322469	0.271709
5354409	chr1A	12324214	0.0644258
100141358	chr1A	12324316	0
2275610	chr1A	12324316	0.09375
100295110	chr1A	12324382	0
100295111	chr1A	12324382	0
100054880	chr1A	12333331	0
100054206	chr1A	12357017	0
1244413	chr1A	12362471	0.582633
100069415	chr1A	12447121	0
100191073	chr1A	12562236	0
100388459	chr1A	12617553	0
1281103	chr1A	12617553	0.352941
100049779	chr1A	12630295	0
100060348	chr1A	12651524	0
100192069	chr1A	12659140	0
4992950	chr1A	12659140	0.467787
100510660	chr1A	12714653	0
991427	chr1A	12791341	0.0142045
1118302	chr1A	12892640	0
100067752	chr1A	12986622	0
100043422	chr1A	13027342	0
100195504	chr1A	13145673	0
5577060	chr1A	13212341	0.0113636
1770519	chr1A	13213205	0
1150425	chr1A	13221143	0.00568182
100194311	chr1A	13370481	0
100079644	chr1A	13376710	0
100193300	chr1A	13376953	0
100256454	chr1A	13376953	0.490196
100192260	chr1A	13382991	0
100193284	chr1A	13383057	0
100081376	chr1A	13384030	0
100089579	chr1A	13439198	0
1756696	chr1A	13462172	0.00284091
100012228	chr1A	13462973	0.00284091
100088868	chr1A	13463039	0
100059601	chr1A	13578293	0
1031595	chr1A	13578473	0
100470609	chr1A	13601525	0
100387298	chr1A	13601663	0
1391913	chr1A	13601663	0
100441304	chr1A	13601663	0.310924
100324231	chr1A	13624558	0
4539034	chr1A	13624558	0.0255682
1001137	chr1A	13624558	0.165266
100094128	chr1A	13625393	0
100190928	chr1A	13635726	0
1101719	chr1A	13635726	0.215686
100190860	chr1A	13639679	0
1266716	chr1A	13639679	0.282913
100419758	chr1A	13655533	0
100085903	chr1A	13655599	0
100420419	chr1A	13655599	0
100420420	chr1A	13655599	0
1100955	chr1A	13655599	0.142857
1253011	chr1A	13657477	0.0255682
1000376	chr1A	13657477	0.221289
100076819	chr1A	13714053	0
100193110	chr1A	13714270	0
100395332	chr1A	13736303	0
100395333	chr1A	13736303	0
5324931	chr1A	13736303	0.0198864
5324931	chr1A	13736303	0.246499
1102916	chr1A	13736303	0.232493
1102916	chr1A	13736303	0.0840336
100376985	chr1A	13736380	0
100087008	chr1A	13738822	0
100191489	chr1A	13738888	0
100305117	chr1A	13767411	0
100049303	chr1A	13775531	0
100090064	chr1A	13940365	0
100419722	chr1A	13956644	0
100419723	chr1A	13956644	0
1070756	chr1A	13956644	0.0728291
100075490	chr1A	13984856	0
1053816	chr1A	13984856	0.492997
1266914	chr1A	13984856	0.495798
100086759	chr1A	13984922	0
100370770	chr1A	13984922	0
1670277	chr1A	14026606	0.0113636
100075365	chr1A	14029374	0
1118559	chr1A	14029374	0.00852273
100086949	chr1A	14029761	0
100187999	chr1A	14225708	0
100088349	chr1A	14226270	0
19485120	chr1A	14226270	0.487395
1278015	chr1A	14227595	0
100086873	chr1A	14264099	0
1158610	chr1A	14264099	0.347339
1158610	chr1A	14264099	0.327731
100395110	chr1A	14264244	0
2345190	chr1A	14264446	0.47619
100322018	chr1A	14268413	0
100322019	chr1A	14268413	0
1724781	chr1A	14279131	0
100086237	chr1A	14315895	0
4991756	chr1A	14315895	0.0426136
100087509	chr1A	14353247	0
3950751	chr1A	14377901	0
100050088	chr1A	14388647	0
3956413	chr1A	14410344	0.0284091
100050980	chr1A	14564795	0
1228019	chr1A	14587684	0.495798
100087530	chr1A	14632998	0
100085810	chr1A	14635967	0
100390391	chr1A	14635967	0
3939338	chr1A	14635967	0.372549
3939338	chr1A	14635967	0.0812325
100305622	chr1A	14782591	0
5356940	chr1A	14830531	0
100483507	chr1A	15120864	0
100483508	chr1A	15120864	0
1084513	chr1A	15120864	0.456583
100144863	chr1A	15141149	0
2288827	chr1A	15141149	0.246499
100196282	chr1A	15141401	0
100191847	chr1A	15170733	0
1159673	chr1A	15269727	0.0672269
100086984	chr1A	15312231	0
3942183	chr1A	15312231	0.0616246
100507673	chr1A	15312375	0
1126655	chr1A	15314940	0.507003
100332011	chr1A	15315006	0
100373458	chr1A	15315006	0
100193302	chr1A	15317522	0
100086542	chr1A	15343098	0
100127713	chr1A	15343441	0
100088145	chr1A	15635132	0
2281776	chr1A	15635132	0.521008
2281740	chr1A	15750583	0.445378
100192743	chr1A	15750649	0
100188550	chr1A	15774480	0
1722960	chr1A	15834484	0
100185663	chr1A	15836143	0
100089972	chr1A	15889517	0
100089900	chr1A	15899535	0
100088916	chr1A	15988067	0
100444056	chr1A	15988133	0
3959580	chr1A	15988133	0.490196
100330626	chr1A	16092297	0
5411416	chr1A	16092297	0.00568182
5411416	chr1A	16092297	0.271709
100086107	chr1A	16093228	0
1121737	chr1A	16101605	0.52381
100391690	chr1A	16202952	0
5324617	chr1A	16202952	0
100440187	chr1A	16202952	0.319328
100382480	chr1A	16205097	0
1109847	chr1A	16205097	0.434174
10992885	chr1A	16212812	0
1043077	chr1A	16212812	0.0511364
1043077	chr1A	16212812	0.392157
100421504	chr1A	16212878	0
100421505	chr1A	16212878	0
100253583	chr1A	16212878	0.490196
1052695	chr1A	16212878	0.148459
1278386	chr1A	16242931	0
1699075	chr1A	16274685	0.487395
100156102	chr1A	16633924	0
2276457	chr1A	16633924	0.070028
100446213	chr1A	16656130	0
4408300	chr1A	16656130	0.0113636
100446212	chr1A	16678635	0
1106808	chr1A	16678635	0.0710227
1106808	chr1A	16678635	0.448179
1106808	chr1A	16678635	0.364146
1106808	chr1A	16678635	0.106443
100419049	chr1A	16709558	0
4394956	chr1A	16709558	0.00284091
1144942	chr1A	16709558	0.0369318
100497310	chr1A	16709558	0.386555
100497309	chr1A	16709558	0.047619
100326122	chr1A	16709738	0
100326123	chr1A	16709738	0
1863421	chr1A	16709738	0.330532
1863421	chr1A	16709738	0.0756303
100490093	chr1A	16728755	0
1214918	chr1A	16728755	0.403361
1214918	chr1A	16728755	0.355742
1214918	chr1A	16728755	0.352941
1214918	chr1A	16728755	0.341737
100422223	chr1A	16728821	0
3574106	chr1A	16728821	0
3574106	chr1A	16728821	0.0198864
1054654	chr1A	16728821	0.0767045
1054654	chr1A	16728821	0.358543
1054654	chr1A	16728821	0.277311
1054654	chr1A	16728821	0.285714
100182401	chr1A	16729380	0
991347	chr1A	16729380	0.0880682
100290806	chr1A	16804342	0
100381504	chr1A	16804537	0
1151033	chr1A	16804537	0.0392157
100507741	chr1A	16805869	0
100388038	chr1A	16899179	0
1127088	chr1A	16899179	0.59944
1137036	chr1A	16996765	0.00284091
100158413	chr1A	17035286	0
1082152	chr1A	17035286	0.0340909
100182918	chr1A	17043767	0
1385265	chr1A	17543656	0.0397727
100191935	chr1A	17544264	0
100296054	chr1A	17544264	0
100296055	chr1A	17544264	0
1255131	chr1A	17544264	0.0198864
1383670	chr1A	17544264	0.288515
2324766	chr1A	17646878	0
100086322	chr1A	17651110	0
100086687	chr1A	17844733	0
100192410	chr1A	17880358	0
100247799	chr1A	17880655	0
7492103	chr1A	17880655	0
1217604	chr1A	17880655	0.0738636
7492103	chr1A	17880655	0.372549
1091468	chr1A	17881422	0.406162
1091468	chr1A	17881422	0.27451
100087416	chr1A	18089465	0
100294168	chr1A	18089465	0
1257943	chr1A	18089465	0.0454545
100085904	chr1A	18094318	0
2277857	chr1A	18094318	0.473389
100371745	chr1A	18256692	0.481793
1230883	chr1A	18257335	0.0426136
1097536	chr1A	18257335	0.271709
100085782	chr1A	18357708	0
1377427	chr1A	19175358	0
100087022	chr1A	19526363	0
5580990	chr1A	19526363	0.0397727
2255954	chr1A	19526363	0.467787
5580990	chr1A	19526363	0.45098
1720575	chr1A	19621651	0
100187628	chr1A	19669161	0
100386567	chr1A	19751723	0
100386568	chr1A	19751723	0
1120728	chr1A	19751723	0.355742
5576988	chr1A	19751723	0.487395
100193094	chr1A	19776328	0
100444019	chr1A	19830307	0
1020992	chr1A	19830307	0.12605
100152503	chr1A	19830373	0
2258746	chr1A	19830373	0.162465
100080568	chr1A	19835580	0
100385530	chr1A	19838561	0
3936866	chr1A	19838561	0.0142045
100001379	chr1A	19872278	0
100085723	chr1A	19872278	0
100091178	chr1A	20013108	0
100144392	chr1A	20061276	0
100181347	chr1A	20290797	0
1098073	chr1A	20290797	0.473389
992286	chr1A	20381503	0.159664
100322708	chr1A	20381569	0
100057318	chr1A	20432440	0
100156663	chr1A	20432506	0
1059820	chr1A	20455758	0.355742
100066702	chr1A	20458065	0
100280323	chr1A	20459738	0
100395585	chr1A	20459951	0
100421582	chr1A	20460116	0
100330717	chr1A	20479674	0
7927902	chr1A	20479674	0.414566
1090977	chr1A	20479674	0.327731
100422389	chr1A	20482014	0
11914667	chr1A	20482014	0
1069533	chr1A	20482014	0.0994318
1069533	chr1A	20482014	0.0140056
1046200	chr1A	20486652	0.383754
100061072	chr1A	20491098	0
1093345	chr1A	20491098	0.140056
100306149	chr1A	20500380	0
100306150	chr1A	20500380	0
2265513	chr1A	20500380	0.260504
100054700	chr1A	20511728	0
1318930	chr1A	20511728	0.0113636
1103396	chr1A	20511728	0.0504202
100426999	chr1A	20511870	0
100180098	chr1A	20515673	0
100517315	chr1A	20529297	0
5325434	chr1A	20529297	0.341737
100417984	chr1A	20529363	0
7352377	chr1A	20529363	0.487395
100197597	chr1A	20532851	0
100142688	chr1A	20534586	0
100302409	chr1A	20534652	0
100302410	chr1A	20534652	0
977454	chr1A	20534652	0.327731
100318636	chr1A	20559904	0
100318637	chr1A	20559904	0
100291157	chr1A	20619791	0
100451243	chr1A	20697360	0
100451244	chr1A	20697360	0
100275180	chr1A	20823456	0
100275181	chr1A	20823456	0
1153899	chr1A	20839870	0
100067114	chr1A	20841695	0
100052215	chr1A	20874273	0
100163509	chr1A	21076269	0
1200935	chr1A	21076269	0.27451
100323231	chr1A	21194529	0
1054997	chr1A	21194529	0.372549
100086928	chr1A	21204427	0
100297448	chr1A	21204493	0
100053859	chr1A	21205617	0
100056367	chr1A	21205782	0
100420544	chr1A	21231535	0
100420546	chr1A	21231535	0
4003919	chr1A	21231535	0.0227273
3534358	chr1A	21231535	0.0340909
3532824	chr1A	21231535	0.0596591
3534358	chr1A	21231535	0.0336134
100161114	chr1A	21267579	0
100131783	chr1A	21267809	0
100169701	chr1A	21267875	0
100166733	chr1A	21348416	0
9723767	chr1A	21466573	0
100303900	chr1A	21491805	0
100303901	chr1A	21491805	0
1054547	chr1A	21491805	0.280112
100310092	chr1A	21495533	0
100310093	chr1A	21495533	0
1120137	chr1A	21495533	0.277311
100147425	chr1A	21586793	0
1280070	chr1A	21631972	0.431373
1280070	chr1A	21631972	0.436975
100276530	chr1A	21632149	0
100276531	chr1A	21632149	0
100069604	chr1A	21636493	0
100137246	chr1A	21636493	0
100441742	chr1A	21639997	0.394958
100441742	chr1A	21639997	0.380952
1698138	chr1A	21639997	0.316527
100441743	chr1A	21639997	0.182073
100061076	chr1A	21667361	0
100165529	chr1A	21865180	0
100272861	chr1A	21865560	0
100272862	chr1A	21865560	0
100197356	chr1A	21923296	0
100322194	chr1A	21924018	0
1038481	chr1A	21924018	0.212885
100308869	chr1A	21924207	0
1862436	chr1A	21924273	0.355742
100388993	chr1A	21925525	0
100388994	chr1A	21925525	0
100181008	chr1A	21925591	0
1015882	chr1A	21925591	0.2493
100387753	chr1A	21926117	0
100387755	chr1A	21926117	0
1067966	chr1A	21926117	0.366947
100425993	chr1A	21952728	0
100425996	chr1A	21952728	0
1046847	chr1A	21952728	0.246499
100395621	chr1A	21952794	0
100147246	chr1A	22080122	0
100185773	chr1A	22080309	0
100422504	chr1A	22127942	0
3950535	chr1A	22127942	0
2277639	chr1A	22127942	0.0448179
100088455	chr1A	22128263	0
100054704	chr1A	22128329	0
1126226	chr1A	22128329	0.0448179
1056177	chr1A	22150953	0.389356
100168151	chr1A	22181702	0
24505147	chr1A	22201971	0
100286381	chr1A	22201971	0
24505147	chr1A	22201971	0.29972
1166791	chr1A	22201971	0.29972
100042413	chr1A	22231044	0
100060687	chr1A	22231044	0
1086157	chr1A	22236023	0.355742
3954029	chr1A	22248393	0
100182999	chr1A	22248393	0
16662553	chr1A	22250624	0
100157188	chr1A	22257617	0
100157189	chr1A	22257617	0
1118630	chr1A	22257617	0.47619
100276675	chr1A	22257799	0
100276676	chr1A	22257799	0
1116963	chr1A	22331176	0.0340909
100319700	chr1A	22348938	0
1234131	chr1A	22348938	0.0681818
1234131	chr1A	22348938	0.27451
100492869	chr1A	22349004	0
100170251	chr1A	22415020	0
100278262	chr1A	22415175	0
100278263	chr1A	22415175	0
100412640	chr1A	22415175	0
100044374	chr1A	22462019	0
100076458	chr1A	22462019	0
100315801	chr1A	22477337	0
100087017	chr1A	22508852	0
100310010	chr1A	22515480	0
100310011	chr1A	22515480	0
1769200	chr1A	22515480	0.00284091
1194015	chr1A	22515480	0.529412
1194015	chr1A	22515480	0.310924
100153264	chr1A	22523780	0
1115883	chr1A	22523780	0.0397727
100169838	chr1A	22527541	0
100110716	chr1A	22527887	0
100515879	chr1A	22564612	0
1107298	chr1A	22564612	0.543417
1107298	chr1A	22564612	0.358543
100089802	chr1A	22731207	0
100055033	chr1A	22731227	0
100302691	chr1A	22748572	0
100302692	chr1A	22748572	0
100388402	chr1A	22748638	0
100389566	chr1A	22748794	0
100389567	chr1A	22748794	0
23919581	chr1A	22748794	0.333333
100509598	chr1A	22757074	0.436975
100509598	chr1A	22757074	0.431373
1373416	chr1A	22757074	0.302521
100088394	chr1A	22761394	0
100077260	chr1A	22770664	0
100067154	chr1A	22833882	0
100169176	chr1A	22894802	0
1092128	chr1A	22894802	0.0196078
100080939	chr1A	22905287	0
100068275	chr1A	22934959	0
1016950	chr1A	22934959	0.277311
100045644	chr1A	23001724	0
1035302	chr1A	23001724	0.10084
100482901	chr1A	23007516	0
7343523	chr1A	23007516	0.140056
100502998	chr1A	23007516	0.266106
100146906	chr1A	23014264	0
100294092	chr1A	23050026	0
100294093	chr1A	23050026	0
1105675	chr1A	23050026	0.347339
100150926	chr1A	23061980	0
100142003	chr1A	23062693	0
100142004	chr1A	23062693	0
1109851	chr1A	23062693	0.0426136
1109851	chr1A	23062693	0.459384
100272404	chr1A	23425960	0
1245323	chr1A	23425960	0.280112
100077253	chr1A	23426281	0
100317686	chr1A	23443861	0
100317687	chr1A	23443861	0
100317688	chr1A	23443861	0
1237602	chr1A	23443861	0.0868347
100067061	chr1A	23445466	0
100056285	chr1A	23670955	0
100057211	chr1A	23741225	0
2281423	chr1A	23840045	0.428571
100093061	chr1A	23843510	0
100270651	chr1A	23896445	0.00568182
100060663	chr1A	23924121	0
100155298	chr1A	23924187	0
100301489	chr1A	23948666	0
100301490	chr1A	23948666	0
100323434	chr1A	23949699	0
100307782	chr1A	23987653	0
1023641	chr1A	23987653	0.173669
100445675	chr1A	23988457	0
1113669	chr1A	23988457	0.0448179
100370245	chr1A	23988457	0.364146
100143230	chr1A	23988967	0
1102514	chr1A	23988967	0.235294
100467265	chr1A	24020929	0
100149730	chr1A	24154514	0
100452406	chr1A	24184088	0
100452407	chr1A	24184088	0
100289985	chr1A	24365712	0
100289986	chr1A	24365712	0
100445655	chr1A	24403751	0
100445656	chr1A	24403751	0
100253140	chr1A	24403751	0.37535
100126980	chr1A	24491688	0
100444689	chr1A	24539623	0
3064606	chr1A	24539623	0.0728291
100498019	chr1A	24680454	0.344538
1771898	chr1A	24680454	0.137255
4537985	chr1A	24882456	0.00852273
1863459	chr1A	24882456	0.322129
1863459	chr1A	24882456	0.266106
1863459	chr1A	24882456	0.114846
981180	chr1A	24995290	0
100184821	chr1A	25021275	0
100314638	chr1A	25022192	0
100314639	chr1A	25022192	0
100394343	chr1A	25022379	0
3064797	chr1A	25022379	0.123249
100314157	chr1A	25082540	0
2258858	chr1A	25082540	0.240896
100052562	chr1A	25087714	0
100065107	chr1A	25318690	0
100068435	chr1A	25394731	0
100330190	chr1A	25400378	0
100330191	chr1A	25400378	0
100253116	chr1A	25400378	0.333333
1092638	chr1A	25400378	0.0644258
100171761	chr1A	25477711	0
100289176	chr1A	25531192	0
1102253	chr1A	25531192	0.047619
1084192	chr1A	25550249	0
100052145	chr1A	25644291	0
100091199	chr1A	25649986	0
100185480	chr1A	25911613	0
100185481	chr1A	25911613	0
100159534	chr1A	26081490	0
2280478	chr1A	26081490	0.173669
2280478	chr1A	26081490	0.165266
100061542	chr1A	26081556	0
1212684	chr1A	26081556	0.420168
100322807	chr1A	26082546	0
100322808	chr1A	26082546	0
1130136	chr1A	26082546	0.0896359
100148740	chr1A	26191346	0
2278913	chr1A	26191346	0.190476
100094081	chr1A	26419339	0
100051054	chr1A	26784982	0
100275173	chr1A	26802264	0
1131617	chr1A	26802264	0.330532
100079803	chr1A	26807013	0
100168956	chr1A	26807013	0
100383346	chr1A	26850543	0
100383347	chr1A	26850543	0
991908	chr1A	26850543	0.070028
100318879	chr1A	26853398	0
100318880	chr1A	26853398	0
2277788	chr1A	26853398	0.162465
100064261	chr1A	26881859	0
100069323	chr1A	26911586	0
100317773	chr1A	26920148	0
100317774	chr1A	26920148	0
100510580	chr1A	26920404	0
1121822	chr1A	26920404	0.0560224
100184048	chr1A	27105721	0
1043544	chr1A	27105721	0.512605
100086593	chr1A	27962103	0
100181762	chr1A	27963393	0
100069034	chr1A	27969869	0
100422305	chr1A	28309609	0
100422306	chr1A	28309609	0
100136625	chr1A	28311824	0
100163260	chr1A	28328436	0
100163261	chr1A	28328436	0
3024975	chr1A	28328436	0.52381
100388640	chr1A	28355049	0
100388641	chr1A	28355049	0
100388643	chr1A	28355049	0
2281371	chr1A	28355049	0.070028
100189476	chr1A	28359484	0
2280877	chr1A	28359550	0.0454545
100168696	chr1A	28486969	0
100183252	chr1A	28521407	0
100420393	chr1A	28598688	0
100420394	chr1A	28598688	0
100148360	chr1A	28599080	0
100148361	chr1A	28599080	0
100384221	chr1A	28599080	0.00284091
1099728	chr1A	28599080	0.0364146
100295685	chr1A	28711751	0
100131297	chr1A	28714852	0
100173270	chr1A	28779397	0
1187715	chr1A	28779397	0.0616246
100067742	chr1A	28814198	0
100049097	chr1A	28834245	0
1105601	chr1A	28834245	0.501401
100444937	chr1A	28834311	0
100385432	chr1A	28834487	0
995983	chr1A	28834487	0.070028
100413111	chr1A	28834487	0.484594
100149510	chr1A	28839079	0
100156809	chr1A	28873100	0
100311737	chr1A	28878711	0
100089848	chr1A	29392163	0
2270622	chr1A	29392163	0.45098
100061680	chr1A	29397901	0
100160945	chr1A	29441106	0
1075393	chr1A	29441106	0.114846
100283896	chr1A	29467759	0
100272708	chr1A	29467945	0
100416897	chr1A	29578965	0.557423
100444003	chr1A	29587038	0
100161269	chr1A	29603715	0
3946797	chr1A	29603715	0.0795455
100329832	chr1A	29603923	0
2291327	chr1A	29603923	0.537815
100158468	chr1A	29603989	0
1125964	chr1A	29608354	0.285714
100165816	chr1A	29710963	0
100446347	chr1A	29711717	0
100310040	chr1A	29711872	0
100310041	chr1A	29711872	0
100080785	chr1A	29722235	0
100059247	chr1A	29724830	0
100056061	chr1A	29725044	0
100050981	chr1A	29726089	0
2301095	chr1A	29773456	0.397759
100176538	chr1A	29783301	0
100176539	chr1A	29783301	0
2281926	chr1A	29887386	0.159664
100468014	chr1A	29887452	0
100191788	chr1A	29895876	0
100309362	chr1A	29900217	0
1126484	chr1A	29900217	0.162465
100297425	chr1A	29927472	0
100297426	chr1A	29927472	0
2262396	chr1A	29927472	0.207283
100332242	chr1A	29929674	0
100164458	chr1A	29996494	0
1077767	chr1A	29996494	0.0364146
100492177	chr1A	29996782	0
100492178	chr1A	29996782	0
100492179	chr1A	29996782	0
100144616	chr1A	30145116	0
100144617	chr1A	30145116	0
100179480	chr1A	30229121	0
100143886	chr1A	30374650	0
100183486	chr1A	30383723	0
100450076	chr1A	30383789	0
100188087	chr1A	30601780	0
100063407	chr1A	30722675	0
100426512	chr1A	30769092	0
100086618	chr1A	30769158	0
100446717	chr1A	30778218	0
100419397	chr1A	30845683	0
1074437	chr1A	30845683	0.212885
100268013	chr1A	30846268	0.00284091
100511857	chr1A	30846268	0.478992
100511857	chr1A	30846268	0.263305
100324833	chr1A	30847906	0
100324834	chr1A	30847906	0
7345050	chr1A	30847906	0.0113636
100326132	chr1A	30848734	0
100041521	chr1A	31118545	0
100064186	chr1A	31118545	0
4008094	chr1A	31118699	0
100064309	chr1A	31118802	0
100061526	chr1A	31118868	0
100180326	chr1A	31383943	0
2300558	chr1A	31383943	0.330532
100174072	chr1A	31406172	0
2259602	chr1A	31484078	0.109244
100384955	chr1A	31493068	0
100384956	chr1A	31493068	0
100384957	chr1A	31493068	0
982484	chr1A	31493068	0.0588235
100325505	chr1A	31510932	0
100325506	chr1A	31510932	0
100312104	chr1A	31510998	0
100312105	chr1A	31510998	0
100312106	chr1A	31510998	0
1091902	chr1A	31510998	0.257703
100312260	chr1A	31567116	0
100312261	chr1A	31567116	0
1093111	chr1A	31567116	0.543417
100416557	chr1A	31567116	0.495798
1093111	chr1A	31567116	0.221289
100148113	chr1A	31679397	0
100176713	chr1A	31683344	0
100321473	chr1A	31699907	0
100321474	chr1A	31699907	0
12769146	chr1A	31699907	0.0392157
100093309	chr1A	31705500	0
10983930	chr1A	31845033	0.260504
100482887	chr1A	31853803	0
1065994	chr1A	31853803	0.464986
100092836	chr1A	31875053	0
100444491	chr1A	31875119	0
1104046	chr1A	31875119	0.0308123
100093641	chr1A	31969465	0
100169505	chr1A	31973059	0
4988946	chr1A	32064039	0.35014
100161648	chr1A	32126760	0
100062935	chr1A	32126826	0
100060379	chr1A	32137830	0
100165151	chr1A	32286820	0
100143078	chr1A	32438644	0
100146684	chr1A	32488643	0
100382367	chr1A	32512226	0
100382368	chr1A	32512226	0
100382369	chr1A	32512226	0
2254888	chr1A	32512226	0.257703
100080297	chr1A	32587561	0
100076936	chr1A	32705210	0
100196237	chr1A	32829871	0
1669110	chr1A	32925866	0.0113636
100453889	chr1A	32958631	0
100453891	chr1A	32958631	0
100063793	chr1A	32962200	0
1113757	chr1A	32962200	0.0142045
100064649	chr1A	32962266	0
100277797	chr1A	32992943	0
100277798	chr1A	32992943	0
100307435	chr1A	33001168	0
1050387	chr1A	33001168	0.047619
100314283	chr1A	33211359	0
100273342	chr1A	33211537	0
1245517	chr1A	33211537	0.316527
100383553	chr1A	33486380	0
100383554	chr1A	33486380	0
100160603	chr1A	33560743	0
100286444	chr1A	33834252	0
100286445	chr1A	33834252	0
100421218	chr1A	33836040	0
100421221	chr1A	33836040	0
100286788	chr1A	33896738	0
100186261	chr1A	34019059	0
1247932	chr1A	34019059	0.372549
100499136	chr1A	34127585	0
100049226	chr1A	34444560	0
1043910	chr1A	34444560	0.0784314
100056680	chr1A	34534988	0
100161286	chr1A	34572283	0
1079222	chr1A	34572283	0.112045
100300479	chr1A	34697076	0
2275323	chr1A	34697076	0.187675
100086178	chr1A	34705544	0
1252956	chr1A	34705544	0.577031
100316631	chr1A	34705864	0
100316632	chr1A	34705864	0
1063493	chr1A	34705864	0.0994318
1063493	chr1A	34705864	0.103641
100056374	chr1A	34728237	0
100317830	chr1A	34889677	0
100294994	chr1A	35048655	0
1720009	chr1A	35084650	0.00284091
1257075	chr1A	35084650	0.0227273
100281232	chr1A	35100275	0
986077	chr1A	35100275	0.313725
100144374	chr1A	35100341	0
100270584	chr1A	35195918	0.00284091
100069116	chr1A	35265713	0
1401568	chr1A	35265713	0
1386257	chr1A	35265925	0.00284091
100173328	chr1A	35431058	0
1096580	chr1A	35431058	0.210084
100050522	chr1A	35525505	0
100276375	chr1A	35536362	0
100276376	chr1A	35536362	0
100321295	chr1A	35536428	0
100304742	chr1A	35766754	0
100275223	chr1A	35768092	0
100274140	chr1A	35982503	0
1210567	chr1A	35982503	0.414566
100144488	chr1A	36148020	0
4406391	chr1A	36148020	0.03125
100329644	chr1A	36148086	0
1047696	chr1A	36148086	0.0738636
1047696	chr1A	36148086	0.0112045
1677946	chr1A	36155503	0.504202
100253438	chr1A	36155503	0.535014
1042747	chr1A	36205747	0.436975
100384177	chr1A	36357174	0
100384178	chr1A	36357174	0
100316339	chr1A	36417377	0
100056906	chr1A	36417443	0
100054284	chr1A	36418710	0
1391770	chr1A	36629562	0.252101
100314402	chr1A	37033655	0
100143548	chr1A	37082850	0
1129476	chr1A	37082850	0.0672269
1129476	chr1A	37082850	0.0448179
100283526	chr1A	37092856	0
100392345	chr1A	37097913	0
1092053	chr1A	37097913	0.0532213
100243409	chr1A	37593091	0
100044548	chr1A	37817140	0
100079363	chr1A	37961296	0
100174904	chr1A	38308620	0
1236435	chr1A	38308620	0.45098
100167076	chr1A	38445515	0
1048166	chr1A	38445515	0.0420168
7490909	chr1A	38455780	0
100392042	chr1A	38776197	0
100392044	chr1A	38776197	0
4537293	chr1A	38776197	0
4537293	chr1A	38776197	0.358543
7340802	chr1A	38776197	0.131653
100294993	chr1A	38861931	0
100414446	chr1A	39002225	0
100471215	chr1A	39002225	0
1046579	chr1A	39002225	0.148459
100321410	chr1A	39003281	0
100321411	chr1A	39003281	0
1200782	chr1A	39003347	0.0852273
1200782	chr1A	39003347	0.0448179
1200782	chr1A	39003347	0.0168067
100065535	chr1A	39003548	0
100427372	chr1A	39106439	0
989654	chr1A	39106439	0.271709
100179956	chr1A	39229363	0
100117818	chr1A	39229363	0.40056
100391870	chr1A	39243607	0
1041897	chr1A	39243607	0.137255
100162954	chr1A	39385993	0
100384248	chr1A	39419251	0
100384249	chr1A	39419251	0
1048305	chr1A	39419251	0.148459
100167577	chr1A	39487140	0
100057408	chr1A	39492394	0
100149279	chr1A	40091502	0
991850	chr1A	40091502	0.495798
100390966	chr1A	40091657	0
1123021	chr1A	40091657	0.492997
100384529	chr1A	40091723	0
1700642	chr1A	40091723	0.529412
10984287	chr1A	40152575	0.134454
100049819	chr1A	40492786	0
100291148	chr1A	40507899	0
100059969	chr1A	40558723	0
100307992	chr1A	40665771	0
100319996	chr1A	40667039	0
100049755	chr1A	40668067	0
1029792	chr1A	40759248	0.330532
4988990	chr1A	40759248	0.464986
100419879	chr1A	40759314	0
100419880	chr1A	40759314	0
100419881	chr1A	40759314	0
1024648	chr1A	40759314	0.047619
1671519	chr1A	40819578	0.0227273
100425583	chr1A	40961020	0
1093186	chr1A	40961020	0.022409
100482866	chr1A	41109617	0
100294992	chr1A	41143604	0
100040175	chr1A	41336477	0
100049039	chr1A	41336663	0
4539651	chr1A	41336663	0.0340909
100173619	chr1A	41426049	0
100173620	chr1A	41426049	0
1116347	chr1A	41426049	0.0426136
100096616	chr1A	41486309	0
100446976	chr1A	41494189	0
100446977	chr1A	41494189	0
100053703	chr1A	41498909	0
100470553	chr1A	41498975	0
100470554	chr1A	41498975	0
100470555	chr1A	41498975	0
100470556	chr1A	41498975	0
100415276	chr1A	41498975	0
1062027	chr1A	41498975	0.0784314
100087211	chr1A	41499441	0
100038699	chr1A	41499745	0
100087689	chr1A	41509261	0
100387424	chr1A	41509261	0
100387425	chr1A	41509261	0
986360	chr1A	41509261	0.254902
100385836	chr1A	41512141	0
100385837	chr1A	41512141	0
100154094	chr1A	41512765	0
100091668	chr1A	41516934	0
100381682	chr1A	41711969	0
100372206	chr1A	41744164	0.439776
100314966	chr1A	41744341	0
100314967	chr1A	41744341	0
3956968	chr1A	41744341	0.277311
3956968	chr1A	41744341	0.10084
7331599	chr1A	41752502	0.411765
100089944	chr1A	42064200	0
10992893	chr1A	42072158	0
1669075	chr1A	42095335	0.0284091
100291969	chr1A	42110843	0
2336922	chr1A	42110909	0.215686
100063159	chr1A	42256222	0
100309637	chr1A	43921715	0
100309638	chr1A	43921715	0
100112907	chr1A	43921715	0.285714
100472314	chr1A	43921781	0
100472316	chr1A	43921781	0
7352844	chr1A	43921781	0.487395
100472315	chr1A	43952017	0
2259786	chr1A	43952017	0.364146
100275144	chr1A	43957825	0
5361569	chr1A	43963353	0.00568182
1335656	chr1A	43963353	0.0198864
2277698	chr1A	43963424	0.0340909
100271136	chr1A	44038064	0.00284091
1193782	chr1A	44038064	0.285714
1193782	chr1A	44038064	0.0896359
100301849	chr1A	44038130	0
100188253	chr1A	44068245	0
100394127	chr1A	44573928	0
1088821	chr1A	44573928	0.103641
100385236	chr1A	44573994	0
100051410	chr1A	44706400	0
100163685	chr1A	44706519	0
2275654	chr1A	44706519	0.0852273
100081231	chr1A	44706585	0
100325372	chr1A	44706688	0
1090497	chr1A	44706688	0.0448179
100156114	chr1A	45096560	0
100164247	chr1A	45134302	0
100156527	chr1A	45181594	0
2280365	chr1A	45181594	0.322129
100297246	chr1A	45181795	0
100161633	chr1A	45181888	0
2261995	chr1A	45181888	0.092437
100385150	chr1A	45181954	0
1116078	chr1A	45181954	0.0980392
100312848	chr1A	45185283	0
2279265	chr1A	45185283	0.330532
100480700	chr1A	45185349	0
100480701	chr1A	45185349	0
978143	chr1A	45185349	0.296919
100382277	chr1A	45524060	0
100382278	chr1A	45524060	0
100382279	chr1A	45524060	0
100483483	chr1A	45524126	0
100479452	chr1A	45524126	0
1379240	chr1A	45524126	0.187675
100381961	chr1A	45524757	0
100478787	chr1A	45524757	0.305322
994242	chr1A	45524757	0.263305
100478787	chr1A	45524757	0.308123
100483328	chr1A	45611427	0
100155976	chr1A	45612176	0
100483093	chr1A	45612242	0
100491980	chr1A	45648059	0
1103517	chr1A	45648059	0.347339
100387534	chr1A	45689918	0
100491982	chr1A	45700353	0
5581862	chr1A	45700353	0.358543
5581862	chr1A	45700353	0.431373
100491981	chr1A	45744322	0
100491983	chr1A	45744322	0
1390688	chr1A	45754258	0
100329327	chr1A	45754609	0
100329328	chr1A	45754609	0
100417034	chr1A	45754609	0
100417035	chr1A	45754609	0
1221062	chr1A	45754609	0.478992
1221062	chr1A	45754609	0.478992
100005396	chr1A	45810320	0
100305566	chr1A	46190674	0
100293580	chr1A	47050930	0
2282159	chr1A	47050930	0.504202
100327130	chr1A	47393352	0
100089515	chr1A	47407101	0
100023814	chr1A	47702271	0
100322268	chr1A	47702656	0
100055614	chr1A	47789841	0
100082222	chr1A	47790636	0
100447694	chr1A	48185997	0
100447695	chr1A	48185997	0
1106684	chr1A	48185997	0.212885
100004897	chr1A	48191320	0
1133526	chr1A	48305838	0.00284091
100518656	chr1A	48322232	0
100518664	chr1A	48322232	0
100085890	chr1A	48339078	0
100300124	chr1A	48362338	0
100300125	chr1A	48362338	0
1187863	chr1A	48362338	0.0980392
100306576	chr1A	48379115	0
100306577	chr1A	48379115	0
100490753	chr1A	48557040	0
100479485	chr1A	48557040	0.268908
100149865	chr1A	48584102	0
100192302	chr1A	48587169	0
100157476	chr1A	48591495	0
1118591	chr1A	48591495	0.296919
1286239	chr1A	48597232	0.504202
100386997	chr1A	48746437	0
3222323	chr1A	48746437	0.313725
100446948	chr1A	48746503	0
100424695	chr1A	48747710	0
1140659	chr1A	48747710	0.277311
100469654	chr1A	48832499	0
100416309	chr1A	48838327	0.45098
100280942	chr1A	48838393	0
100253429	chr1A	48838393	0.29972
100380784	chr1A	48852807	0
100127897	chr1A	48874657	0
100451464	chr1A	48886539	0
992176	chr1A	48886539	0.0280112
100168384	chr1A	48894234	0
100168385	chr1A	48894234	0
1213099	chr1A	48894234	0.0397727
1213099	chr1A	48894234	0.487395
100322183	chr1A	48901021	0
100386801	chr1A	48917600	0
2278025	chr1A	48917600	0.210084
100395087	chr1A	48917666	0
100312382	chr1A	48939911	0
1090082	chr1A	48939911	0.0852273
1090082	chr1A	48939911	0.0168067
100160264	chr1A	48946897	0
12854622	chr1A	48946897	0
1086243	chr1A	48946897	0.341737
100323323	chr1A	48946963	0
100323324	chr1A	48946963	0
100310677	chr1A	48947940	0
100310678	chr1A	48947940	0
100395765	chr1A	48954391	0
100395767	chr1A	48954391	0
1255997	chr1A	48954391	0.00852273
4009242	chr1A	48954391	0.0812325
100390590	chr1A	49080330	0
100390591	chr1A	49080330	0
100272570	chr1A	49109727	0
100272571	chr1A	49109727	0
100419604	chr1A	49109916	0
100310858	chr1A	49110693	0
100310859	chr1A	49110693	0
1077657	chr1A	49110693	0.0448179
100309407	chr1A	49483959	0
994948	chr1A	49483959	0.344538
100296625	chr1A	49592563	0
100296626	chr1A	49592563	0
100094082	chr1A	49704041	0
100507522	chr1A	49874651	0
100507523	chr1A	49874651	0
100524812	chr1A	49874717	0
100524814	chr1A	49874717	0
1088032	chr1A	49874717	0.246499
100507521	chr1A	49876332	0
100507524	chr1A	49876332	0
100483286	chr1A	49877515	0
12323785	chr1A	49964594	0
100491143	chr1A	50291595	0
100438668	chr1A	50291595	0.403361
100320251	chr1A	50369240	0
100186687	chr1A	50371224	0
100421693	chr1A	50426255	0
100421694	chr1A	50426255	0
100478051	chr1A	50426255	0.0588235
1074551	chr1A	50426255	0.512605
1074551	chr1A	50426255	0.563025
100288662	chr1A	50433583	0
100283894	chr1A	50433649	0
100283895	chr1A	50433649	0
2294480	chr1A	50433649	0.361345
100304622	chr1A	50433838	0
100304623	chr1A	50433838	0
2277328	chr1A	50433838	0.047619
100451372	chr1A	50438698	0
100294228	chr1A	50438764	0
100427092	chr1A	50439306	0
100427093	chr1A	50439306	0
100427094	chr1A	50439306	0
1179412	chr1A	50506332	0.40056
100308711	chr1A	50513488	0
100055975	chr1A	50524396	0
100085876	chr1A	50524396	0
1102229	chr1A	50524396	0.0255682
981645	chr1A	50524396	0.0880682
100144395	chr1A	50524462	0
1058809	chr1A	50524462	0.0280112
100425479	chr1A	50797597	0
100425480	chr1A	50797597	0
100425481	chr1A	50797597	0
1091067	chr1A	50797597	0.484594
1091067	chr1A	50797597	0.397759
100054401	chr1A	50814850	0
1158956	chr1A	50814850	0.436975
100285788	chr1A	50938765	0
100268444	chr1A	51274552	0
2277306	chr1A	51274552	0.238095
100158029	chr1A	51293424	0
100292426	chr1A	51646941	0
100292427	chr1A	51646941	0
100291217	chr1A	51841020	0
5578231	chr1A	52077346	0.473389
100350891	chr1A	52113099	0
997937	chr1A	52113099	0.0823864
100507887	chr1A	52125653	0
995651	chr1A	52125653	0.271709
100479060	chr1A	52125653	0.431373
100381600	chr1A	52133867	0
100292501	chr1A	52435504	0
100292502	chr1A	52435504	0
100157296	chr1A	52616002	0
100329584	chr1A	52781020	0
100159356	chr1A	52781086	0
100316529	chr1A	52782037	0
3034343	chr1A	52782037	0.420168
100188091	chr1A	52782103	0
1671463	chr1A	52945420	0.0340909
100273954	chr1A	53030718	0
1081901	chr1A	53030718	0.0868347
100293002	chr1A	53048699	0
100293003	chr1A	53048699	0
100491033	chr1A	53048765	0
100412593	chr1A	53048765	0.106443
100426392	chr1A	53050892	0
1059739	chr1A	53050892	0.0994318
1059739	chr1A	53050892	0.0504202
1059739	chr1A	53050892	0.022409
100179774	chr1A	53266396	0
1056481	chr1A	53266396	0.372549
100159041	chr1A	53279912	0
100289368	chr1A	53495416	0
100174431	chr1A	53496505	0
100316244	chr1A	53547054	0
100316245	chr1A	53547054	0
1103933	chr1A	53547054	0.464986
100171330	chr1A	53614202	0
1140135	chr1A	53719863	0.0397727
100483564	chr1A	54052953	0
4988960	chr1A	54052953	0.333333
100320974	chr1A	54053305	0
100320975	chr1A	54053305	0
4909525	chr1A	54053371	0.47619
4909525	chr1A	54053371	0.246499
100055823	chr1A	54197591	0
4910022	chr1A	54449632	0.406162
100088947	chr1A	55741232	0
100263342	chr1A	55757048	0
2276649	chr1A	55757114	0.0142045
100507818	chr1A	55933470	0
4909810	chr1A	55933470	0.140056
100155574	chr1A	55933752	0
100320976	chr1A	55963748	0
979849	chr1A	55963748	0.411765
100492167	chr1A	55963814	0
100465528	chr1A	55963814	0.145658
100507820	chr1A	55964681	0
100507822	chr1A	55964681	0
100478683	chr1A	55964681	0
100310708	chr1A	56182716	0
100310709	chr1A	56182716	0
1056116	chr1A	56182716	0.0420168
100043825	chr1A	56196231	0.00284091
100280429	chr1A	56460043	0
1180090	chr1A	56461089	0.221289
100322045	chr1A	56462033	0
1378367	chr1A	56462033	0.00284091
100422808	chr1A	56510923	0
1376868	chr1A	56510923	0.0284091
1376868	chr1A	56510923	0.0308123
100292436	chr1A	56577401	0
100292437	chr1A	56577401	0
100388905	chr1A	56766883	0
100493130	chr1A	56783204	0
100493132	chr1A	56783204	0
100144567	chr1A	56789596	0
100311649	chr1A	56805732	0
100311650	chr1A	56805732	0
1298397	chr1A	56805732	0.0454545
1093958	chr1A	56805732	0.0728291
100051835	chr1A	56885801	0
11914300	chr1A	56885801	0
11914300	chr1A	56885801	0.0840336
100493128	chr1A	56987261	0
100493131	chr1A	56987261	0
100317428	chr1A	56992782	0
100317429	chr1A	56992782	0
1094079	chr1A	56992782	0.0560224
2334827	chr1A	57270249	0.182073
100383994	chr1A	57342599	0
100158307	chr1A	57430495	0
100482392	chr1A	57761075	0
100416018	chr1A	57761075	0.092437
1027124	chr1A	57761141	0.10084
100315085	chr1A	57770064	0
100149280	chr1A	57930716	0
1042437	chr1A	57930716	0.285714
15326415	chr1A	57936302	0.212885
100277230	chr1A	57936368	0
100277231	chr1A	57936368	0
2288881	chr1A	57936368	0.0392157
100481289	chr1A	57963079	0
100481290	chr1A	57963079	0
100481291	chr1A	57963079	0
1255952	chr1A	57963079	0.0227273
1202359	chr1A	57963079	0.107955
1256169	chr1A	57963079	0.319328
1255952	chr1A	57963079	0.338936
100469326	chr1A	57963145	0
100469327	chr1A	57963145	0
1863229	chr1A	57963145	0.0909091
1863229	chr1A	57963145	0.0392157
100087884	chr1A	58019965	0
100173675	chr1A	58219350	0
100293214	chr1A	58222222	0.00284091
6026307	chr1A	58222222	0.0448179
100425062	chr1A	58309020	0
1210455	chr1A	58309020	0.257703
100194936	chr1A	58384876	0
100385143	chr1A	58433352	0
100445939	chr1A	58524832	0
100445940	chr1A	58524832	0
100422315	chr1A	58704399	0
1079937	chr1A	58704399	0.0738636
100453295	chr1A	58712539	0
100307621	chr1A	58712605	0
5373224	chr1A	58803647	0.00284091
12687939	chr1A	58809602	0
100063134	chr1A	59097559	0
1243011	chr1A	59097559	0.00284091
100270605	chr1A	59099398	0
1105941	chr1A	59099398	0.0625
100444762	chr1A	59180248	0
100444763	chr1A	59180248	0
1218067	chr1A	59180248	0.263305
100185382	chr1A	59181315	0
100325193	chr1A	59435171	0
100324699	chr1A	59587661	0
100192181	chr1A	59649612	0
1083146	chr1A	59658035	0.0340909
1386305	chr1A	59670011	0
1241392	chr1A	59791035	0.0539773
100051248	chr1A	59791101	0
100158340	chr1A	59792760	0
100312030	chr1A	59872214	0
100312031	chr1A	59872214	0
5577122	chr1A	59872214	0.0767045
5577122	chr1A	59872214	0.103641
100186370	chr1A	59947172	0
100327808	chr1A	60124640	0
100327809	chr1A	60124640	0
100269537	chr1A	60124706	0
100421518	chr1A	60167716	0
100152716	chr1A	60324432	0
100151597	chr1A	60330675	0
100292452	chr1A	60331015	0
2292388	chr1A	60332497	0.417367
1092645	chr1A	60332563	0.515406
100499829	chr1A	60402226	0
100499833	chr1A	60402226	0
100155206	chr1A	60470377	0
100310138	chr1A	60470443	0
2275330	chr1A	60470443	0.102273
100388579	chr1A	60549631	0
100330038	chr1A	60600255	0
100056767	chr1A	60600321	0
100320178	chr1A	60602224	0
100320179	chr1A	60602224	0
100318299	chr1A	60625112	0
100318300	chr1A	60625112	0
100157725	chr1A	60681872	0
1218094	chr1A	60681872	0.40056
1218094	chr1A	60681872	0.156863
100278793	chr1A	60719907	0
100194461	chr1A	60721071	0
1688389	chr1A	60721071	0.221289
100330823	chr1A	60819674	0
100330824	chr1A	60819674	0
100329113	chr1A	60846087	0
100327704	chr1A	60862764	0
100327705	chr1A	60862764	0
100146495	chr1A	60934718	0
100050041	chr1A	60934784	0
100450934	chr1A	60977238	0
1243375	chr1A	61310785	0.0426136
100142131	chr1A	61602958	0
2347458	chr1A	61602958	0.112045
100383831	chr1A	61603024	0
100057147	chr1A	61844538	0
100289004	chr1A	62067639	0
1117147	chr1A	62067639	0.495798
100097368	chr1A	62610424	0
100148787	chr1A	62680160	0
100050628	chr1A	63337337	0
100096298	chr1A	63343632	0
100150140	chr1A	64141692	0
100510495	chr1A	64149845	0
100510496	chr1A	64149845	0
100440116	chr1A	64149845	0.140056
100293890	chr1A	64150067	0
100383790	chr1A	64192056	0
1163074	chr1A	64281813	0.00284091
100090016	chr1A	64286111	0
100294608	chr1A	64428718	0
1206249	chr1A	64428718	0.29972
100311827	chr1A	64431854	0
100498874	chr1A	64444981	0
100498876	chr1A	64444981	0
100488977	chr1A	64444981	0.296919
100470512	chr1A	64445047	0
1001393	chr1A	64445047	0.442577
1224761	chr1A	64445047	0.557423
1001393	chr1A	64445047	0.277311
100423865	chr1A	64445224	0
5325292	chr1A	64445224	0.470588
5325292	chr1A	64445224	0.431373
5325292	chr1A	64445224	0.285714
1064418	chr1A	64498102	0.047619
1064418	chr1A	64498102	0.0364146
100079322	chr1A	64917826	0
100421842	chr1A	64968667	0
100060709	chr1A	64968733	0
100159598	chr1A	64969255	0
100420929	chr1A	65208978	0
100419856	chr1A	65209044	0
100169083	chr1A	65768009	0
100169084	chr1A	65768009	0
100380152	chr1A	65768084	0
100156702	chr1A	65768980	0
1108913	chr1A	65768980	0.0588235
1108913	chr1A	65768980	0.070028
100309472	chr1A	65769327	0
1060532	chr1A	65769327	0.105114
100178213	chr1A	66492810	0
100422186	chr1A	66492876	0
1056836	chr1A	66492876	0.154062
100052241	chr1A	66730412	0
100154965	chr1A	66730643	0
100039367	chr1A	66731995	0
100469070	chr1A	67060642	0
100449766	chr1A	67061137	0
100449768	chr1A	67061137	0
100502816	chr1A	67061137	0.0112045
100423262	chr1A	67276280	0
1235732	chr1A	67280933	0.448179
100395546	chr1A	68010933	0
100332496	chr1A	68129138	0
100081689	chr1A	68587074	0
5577207	chr1A	68587074	0.481793
5577207	chr1A	68587074	0.478992
1764563	chr1A	68780870	0.00284091
100316691	chr1A	68982636	0
100450582	chr1A	69845434	0
100155142	chr1A	70248492	0
995151	chr1A	70248492	0.411765
100049195	chr1A	70248558	0
983200	chr1A	70248558	0.336134
100318184	chr1A	70248927	0
100282168	chr1A	70249675	0
100282169	chr1A	70249675	0
1188620	chr1A	70249675	0.341737
100111888	chr1A	70249741	0
100154921	chr1A	70249741	0
2289565	chr1A	70249741	0.372549
5354982	chr1A	70250123	0
100163298	chr1A	70250123	0
5354982	chr1A	70250123	0.366947
100268376	chr1A	70295135	0
100268377	chr1A	70295135	0
1123632	chr1A	70295135	0.0196078
1671013	chr1A	70452720	0.515406
100087504	chr1A	70656164	0
100186179	chr1A	70847121	0
100178415	chr1A	70894766	0
1393463	chr1A	70894766	0.0710227
1286570	chr1A	70897746	0.0454545
100004939	chr1A	70918765	0
1722368	chr1A	71018281	0
100395488	chr1A	71035791	0
5970778	chr1A	71035791	0.358543
100428038	chr1A	71038137	0
100428039	chr1A	71038137	0
3022731	chr1A	71038137	0.212885
100312958	chr1A	71326757	0
100066026	chr1A	71933201	0
1671991	chr1A	71939486	0.0868347
100294341	chr1A	72089315	0
100385148	chr1A	72146997	0
100385149	chr1A	72146997	0
1062210	chr1A	72146997	0.151261
100388253	chr1A	72157698	0
100373064	chr1A	72201639	0.128852
100270028	chr1A	72269330	0
2276243	chr1A	72269330	0.092437
100493393	chr1A	72271148	0
100173082	chr1A	72378322	0
100300676	chr1A	72778430	0
100300677	chr1A	72778430	0
100450387	chr1A	72914293	0
100480891	chr1A	72948405	0.00284091
100157232	chr1A	73178193	0
100426023	chr1A	73178259	0
100426024	chr1A	73178259	0
100151203	chr1A	73717940	0
100288039	chr1A	74036838	0
100288040	chr1A	74036838	0
1383413	chr1A	74338354	0.0454545
100320395	chr1A	74846150	0
1114861	chr1A	74846150	0.0980392
100049402	chr1A	74846216	0
13375989	chr1A	74949356	0.00284091
100154941	chr1A	75396327	0
100327750	chr1A	75615555	0
100051841	chr1A	75620675	0
100289218	chr1A	76322619	0
100159390	chr1A	76667560	0
100311960	chr1A	76708463	0
100450910	chr1A	76753845	0
1089095	chr1A	76753845	0.0196078
100152497	chr1A	76895712	0
1084211	chr1A	76895712	0.128852
100306233	chr1A	77917089	0
100306234	chr1A	77917089	0
1130592	chr1A	77917089	0.0364146
100468563	chr1A	77917155	0
100491318	chr1A	77923627	0
100162679	chr1A	78546348	0
100516042	chr1A	78550939	0
100283283	chr1A	78557381	0
100283284	chr1A	78557381	0
1072247	chr1A	78557381	0.0280112
100426043	chr1A	78557447	0
100315834	chr1A	78683704	0
100315835	chr1A	78683704	0
100165217	chr1A	78701465	0
100077442	chr1A	78760886	0
100150661	chr1A	78893448	0
100273824	chr1A	80269255	0
100195681	chr1A	80269321	0
100328935	chr1A	80269585	0
100328936	chr1A	80269585	0
100290065	chr1A	81672632	0
100290066	chr1A	81672632	0
100427384	chr1A	82127564	0
100190524	chr1A	82313503	0
1037671	chr1A	82313503	0.0784314
4008886	chr1A	83514213	0.0227273
100140647	chr1A	83606671	0
100428071	chr1A	83608271	0
100428072	chr1A	83608271	0
1121570	chr1A	83969283	0.361345
100185351	chr1A	83972191	0
5343544	chr1A	84034411	0
100296666	chr1A	84034411	0
1094765	chr1A	84034411	0.0252101
100291259	chr1A	84036983	0
100291260	chr1A	84036983	0
1076785	chr1A	84036983	0.0616246
100269789	chr1A	84932484	0
100180048	chr1A	85443913	0
100384681	chr1A	85496661	0
100384682	chr1A	85496661	0
100295281	chr1A	85496777	0
100257989	chr1A	85496777	0.498599
100171978	chr1A	85720076	0
2289316	chr1A	85720076	0.0784314
100015510	chr1A	85720142	0
100086921	chr1A	85727609	0
100284439	chr1A	85727675	0
100310964	chr1A	85727811	0
100303448	chr1A	85828652	0
100303449	chr1A	85828652	0
100504361	chr1A	85828718	0
100504363	chr1A	85828718	0
100510645	chr1A	85831079	0
100516968	chr1A	85831079	0.291317
100032494	chr1A	86726795	0
100032003	chr1A	86727613	0
100488184	chr1A	86804119	0.190476
100064383	chr1A	87729914	0
100064282	chr1A	88469557	0
1108552	chr1A	88469557	0.109244
100151246	chr1A	89000574	0
100014693	chr1A	89238847	0
7900187	chr1A	89701115	0.411765
100283177	chr1A	89702295	0
100330053	chr1A	89772813	0
100146098	chr1A	90590405	0
100490920	chr1A	90634367	0
100490921	chr1A	90634367	0
100149797	chr1A	90756081	0
100149798	chr1A	90756081	0
1090522	chr1A	90766448	0.128852
1002617	chr1A	90768424	0.296919
100324788	chr1A	90768490	0
100324789	chr1A	90768490	0
100308588	chr1A	90768971	0
100451099	chr1A	90768971	0
100451101	chr1A	90768971	0
100270180	chr1A	91006188	0
979801	chr1A	91006188	0.0364146
100092155	chr1A	91094943	0
100395285	chr1A	91098011	0
100317649	chr1A	92163526	0
100043593	chr1A	92986253	0
100051689	chr1A	93142843	0
100507257	chr1A	93555225	0.00284091
100308604	chr1A	93699808	0
100308605	chr1A	93699808	0
100299473	chr1A	93715829	0
100069280	chr1A	94094928	0
100273777	chr1A	94094928	0
1104397	chr1A	94094928	0.484594
100150229	chr1A	94648007	0
100292254	chr1A	94657535	0
100272002	chr1A	94659344	0
100272003	chr1A	94659344	0
1090365	chr1A	94659344	0.0539773
100390581	chr1A	94906696	0
100483804	chr1A	94907024	0
100483805	chr1A	94907024	0
1084540	chr1A	94907024	0.0625
100126862	chr1A	94991725	0
100322119	chr1A	95426628	0
1089483	chr1A	95426628	0.119318
2248314	chr1A	95453269	0.0588235
100163659	chr1A	95733590	0
100183760	chr1A	95957039	0
100425981	chr1A	96052979	0
1066772	chr1A	96052979	0.145658
1066772	chr1A	96052979	0.145658
100180900	chr1A	96056959	0
100178717	chr1A	96331564	0
100510300	chr1A	97239637	0
100510302	chr1A	97239637	0
100507789	chr1A	97239703	0
100507790	chr1A	97239703	0
9724730	chr1A	97239703	0.40056
9724730	chr1A	97239703	0.411765
100173363	chr1A	97461673	0
100535525	chr1A	97596819	0
100167920	chr1A	97615600	0
100188048	chr1A	97616183	0
100387207	chr1A	97827812	0
100462524	chr1A	98079610	0
100462525	chr1A	98079610	0
100306420	chr1A	98079676	0
100279059	chr1A	98173811	0
100279060	chr1A	98173811	0
100181351	chr1A	98173877	0
100055405	chr1A	98183536	0
100483500	chr1A	98196737	0
5582257	chr1A	98196737	0.092437
100280024	chr1A	98576476	0
100280025	chr1A	98576476	0
1127871	chr1A	98576476	0.0994318
1127871	chr1A	98576476	0.0280112
100055863	chr1A	98602578	0
100257114	chr1A	98602644	0.19888
100285844	chr1A	98610908	0
100285845	chr1A	98610908	0
1074483	chr1A	98610908	0.0965909
1074483	chr1A	98610908	0.0280112
100168383	chr1A	98746278	0
1102312	chr1A	98746278	0.0308123
100468450	chr1A	98747067	0
100413944	chr1A	98747067	0.0980392
100107674	chr1A	98908429	0
100304780	chr1A	99027395	0
100304781	chr1A	99027395	0
1124274	chr1A	99027395	0.0625
1124274	chr1A	99027395	0.0252101
100012232	chr1A	99216856	0.0113636
100088315	chr1A	99256695	0
100191378	chr1A	99256761	0
100063790	chr1A	99296363	0
100193737	chr1A	99309387	0
100330349	chr1A	99460543	0
100330350	chr1A	99460543	0
100054352	chr1A	99500656	0
100517246	chr1A	99596315	0
100148336	chr1A	99602304	0
100517248	chr1A	99633166	0
100295248	chr1A	99731327	0
100295249	chr1A	99731327	0
1255330	chr1A	99731327	0.131653
100301800	chr1A	99731393	0
100301801	chr1A	99731393	0
100448575	chr1A	99865239	0
100448576	chr1A	99865239	0
100294540	chr1A	99882773	0
100077699	chr1A	99883003	0
[truncated: 200,670+ more rows]
