# Supplementary material for: Genetic Contribution of Synthetic Hexaploid Wheat to CIMMYT’s Spring Bread Wheat Breeding Germplasm
Source: Sci Rep. 2019 Aug 26;9:12355. doi: 10.1038/s41598-019-47936-5 (PMC6710277; doi:10.1038/s41598-019-47936-5)
Supplement: Supplementary file 2 — Supplementary Tables S1 to S5 [file 41598_2019_47936_MOESM2_ESM.zip › TableS4.xlsx]

## Sheet: SNPdetaD
TableS4: Alelle frequency differences (deltaD) of the markers
CloneID	Chromosome	Position	deltaD
1069122	chr1D	156044	0.171875
1138449	chr1D	356006	0.878322
1240778	chr1D	1927934	0.321875
1254528	chr1D	2113561	0.0615385
1089781	chr1D	2113561	0.0619308
2241948	chr1D	2478411	0.0793651
2242623	chr1D	2505654	0
1279858	chr1D	2530159	0.1875
1079093	chr1D	2550066	0.0714286
1222746	chr1D	2668661	0.622581
1128235	chr1D	2960031	0
9724105	chr1D	2960031	0.682143
9724105	chr1D	2960031	0.712121
1234698	chr1D	2966529	0.312233
12764714	chr1D	3174723	0.111111
1696214	chr1D	3174723	0.727586
2249152	chr1D	3324483	0.233333
19484178	chr1D	3324483	0.272727
988900	chr1D	3368629	0.318182
2253393	chr1D	3473319	0.00847458
1044699	chr1D	3477938	0.0272727
2241839	chr1D	3478004	0.718939
1210456	chr1D	3519910	0.0929293
1076400	chr1D	3636463	0.031746
1090367	chr1D	3961791	0
1209787	chr1D	3969202	0.123077
2260891	chr1D	4002449	0.451852
1205608	chr1D	4763006	0.607407
1091154	chr1D	4997536	0
1091154	chr1D	4997536	0.388889
1044989	chr1D	5162314	0.777778
2369449	chr1D	5244410	0.101639
1003864	chr1D	5348504	0.0403226
1254814	chr1D	5436752	0.939394
1088679	chr1D	5436752	0.708807
1126308	chr1D	5440902	0.773016
1200841	chr1D	5457332	0.3145
2257419	chr1D	6217926	0.181818
1104052	chr1D	6226459	0.883871
5971865	chr1D	6248827	0.181818
2247130	chr1D	6777946	0.115
1111719	chr1D	6789699	0.0169492
1297332	chr1D	6977516	0.133333
1192676	chr1D	7013891	0.65
1218357	chr1D	7192422	0.046875
2244222	chr1D	7192488	0.0806452
1379501	chr1D	7508259	0.684615
1110878	chr1D	7768831	0.322
5325502	chr1D	7874582	0.190341
1291093	chr1D	7881386	0.111111
2252473	chr1D	8260339	0.242188
5325634	chr1D	8281641	0.109375
4911185	chr1D	8388300	0.23
1099289	chr1D	8463818	0.0374707
1099289	chr1D	8463818	0.430769
1298613	chr1D	8819510	0.138462
1233021	chr1D	8925671	0.203125
1217227	chr1D	9086985	0.0392157
1106120	chr1D	9230567	0
1106120	chr1D	9230567	0.15
976795	chr1D	9244687	0
976795	chr1D	9244687	0
2243410	chr1D	9291863	0.1
1126408	chr1D	9364389	0.246154
1217527	chr1D	9398010	0.830769
1091716	chr1D	9400054	0.0645161
1087924	chr1D	9400120	0
1087924	chr1D	9400120	0.784127
1380585	chr1D	9592379	0.0909091
1074995	chr1D	9595221	0.388889
1088218	chr1D	9603741	0
1088218	chr1D	9603741	0.0677966
1017784	chr1D	9652061	0
1085380	chr1D	9822907	0.0909091
1102430	chr1D	10124963	0
1102430	chr1D	10124963	0.157576
2303619	chr1D	10417624	0.00862069
1228408	chr1D	10935924	0.0396825
1113227	chr1D	11496996	0.618182
4991884	chr1D	11639501	0.206349
2271957	chr1D	11675161	0.42522
12736042	chr1D	11687491	0.272727
1102974	chr1D	11756257	0.15873
1102974	chr1D	11756257	0
1013683	chr1D	11781997	0.0909091
1093661	chr1D	12319118	0
12769816	chr1D	12511969	0.25
1216546	chr1D	12511969	0.732456
12769816	chr1D	12511969	0.0909091
1068180	chr1D	12986124	0.00956938
2250495	chr1D	13496801	0.0162338
1257096	chr1D	13728738	0.682266
1092249	chr1D	14196525	0.00847458
9724949	chr1D	14718514	0.306848
1254234	chr1D	15034988	0.46875
1699681	chr1D	15044660	0.348485
1020586	chr1D	15049970	0
1230807	chr1D	15049970	0.190476
1119875	chr1D	15052965	0
2243950	chr1D	15313024	0.256854
3954731	chr1D	15335202	0.227273
7865015	chr1D	15415608	0.00847458
100257626	chr1D	15573515	0.811303
7351616	chr1D	15573581	0.833333
1247192	chr1D	16199098	0.203125
1054094	chr1D	16380074	0.046875
1054094	chr1D	16380074	0.367742
1014287	chr1D	16380140	0.0645161
985211	chr1D	16397162	0
2243522	chr1D	16408184	0.0909091
991183	chr1D	16408364	0.0909091
1386656	chr1D	16612484	0.21875
6045148	chr1D	16677697	0.11997
991197	chr1D	16897555	0.00847458
12745981	chr1D	16897555	0
2306530	chr1D	17016106	0.169231
981077	chr1D	17048604	0.308333
3024158	chr1D	17470275	0.2
3024158	chr1D	17470275	0.428571
1021871	chr1D	17676749	0.142857
1021871	chr1D	17676749	0.506375
1272624	chr1D	17722091	0.166667
1079953	chr1D	17765312	0.833333
1161494	chr1D	17977696	0.752608
100466881	chr1D	18223009	0.117828
2247639	chr1D	18242916	0
2247639	chr1D	18242916	0.103299
5971962	chr1D	18242916	0.0909091
2246388	chr1D	18621395	0.627119
21311021	chr1D	18893371	0
985475	chr1D	18969153	0.784091
1004576	chr1D	18994698	0.314465
1304990	chr1D	19129559	0.190476
1251811	chr1D	19409365	0.727273
1228049	chr1D	19582301	0.21875
1218516	chr1D	19807206	0.111111
978995	chr1D	20629631	0
980272	chr1D	20741638	0.579732
1033540	chr1D	20747358	0.245283
1057133	chr1D	20750713	0.724961
19484475	chr1D	21146599	0.272727
1108037	chr1D	21669145	0
1700264	chr1D	21906800	0.0151515
984387	chr1D	22133869	0
1088277	chr1D	22186901	0.735484
1200709	chr1D	22333899	0
1267315	chr1D	22507754	0.832759
1216941	chr1D	22848557	0
2254721	chr1D	22888479	0.264915
1058937	chr1D	23389352	0.616667
1088943	chr1D	23427049	0.00806452
2250683	chr1D	24054591	0.0909091
1229249	chr1D	24539688	0.21875
100478802	chr1D	24546138	0
1123240	chr1D	24620945	0.121698
1668398	chr1D	24724845	0.113636
1065199	chr1D	24835420	0.0909091
1065199	chr1D	24835420	0
1105870	chr1D	25443095	0.864695
1108666	chr1D	25453961	0.227273
1036170	chr1D	25459094	0.037037
1100089	chr1D	26257862	0.111773
1121261	chr1D	26701135	0
1121261	chr1D	26701135	0.031746
977490	chr1D	27850941	0.0952381
977490	chr1D	27850941	0.0338983
4990373	chr1D	27900120	0.21875
1100401	chr1D	27919375	0.515648
1066085	chr1D	28068720	0.00943396
100413112	chr1D	28213994	0.336364
1066505	chr1D	29473491	0.3125
1066505	chr1D	29473491	0.142857
2253435	chr1D	30091763	0.1
1070847	chr1D	30294089	0
1037975	chr1D	30446635	0.109538
1100511	chr1D	30511509	0.0185185
1100511	chr1D	30511509	0
1111925	chr1D	30664265	0.0116279
1031905	chr1D	31410343	0.00862069
1043105	chr1D	31421455	0.0357143
1233616	chr1D	32198671	0
2242572	chr1D	32887193	0.199346
1229605	chr1D	33412943	0.2
1233634	chr1D	33589188	0.0434783
2250871	chr1D	33983541	0.20406
2243737	chr1D	33987629	0.2
1092511	chr1D	34010984	0.240323
1217516	chr1D	34940989	0.0828446
2326487	chr1D	34941055	0
2243267	chr1D	34941486	0.00819672
1217384	chr1D	35059983	0.201399
1105581	chr1D	35089057	0.234314
1038736	chr1D	35645602	0.264151
1065660	chr1D	35926883	0.00793651
1218391	chr1D	36545023	0.111111
4991115	chr1D	37956475	0.215385
1202356	chr1D	38249766	0
1408344	chr1D	38280467	0.568254
100255700	chr1D	38559902	0.059322
1046856	chr1D	39949733	0.0172414
4990507	chr1D	40489704	0.129032
2375317	chr1D	40489704	0.145161
1062575	chr1D	41150566	0.00847458
1014132	chr1D	41349029	0.206349
1078070	chr1D	41432221	0.0655738
1023592	chr1D	41434443	0.0327869
1035283	chr1D	41577263	0
2243143	chr1D	41589959	0.0208644
4989280	chr1D	41914713	0.142857
100413506	chr1D	42037018	0.0232558
1057945	chr1D	42037018	0.35727
1057945	chr1D	42037018	0.0545455
2290974	chr1D	42277439	0
1082672	chr1D	42625257	0.375375
1096247	chr1D	42712168	0
1096247	chr1D	42712168	0.317455
2245038	chr1D	42844317	0
1089532	chr1D	43145259	0
1089532	chr1D	43145259	0.321733
1088373	chr1D	44932477	0
1209385	chr1D	45045410	0.0321678
1234937	chr1D	46171232	0.0666667
1139100	chr1D	46223568	0.0454545
985512	chr1D	46324730	0.0909091
985512	chr1D	46324730	0.0526316
2256798	chr1D	46324796	0.27381
4992178	chr1D	46336526	0.21875
1032466	chr1D	46337174	0.307004
1234335	chr1D	47882237	0
1082118	chr1D	48405088	0
1104267	chr1D	49418663	0.0241935
1109558	chr1D	49574158	0.047619
1104151	chr1D	49576719	0.318182
1104151	chr1D	49576719	0.322034
1117496	chr1D	49576849	0.0128205
981621	chr1D	49603986	0.722222
1213162	chr1D	49617216	0
1122716	chr1D	50022787	0.195312
1122716	chr1D	50022787	0.130971
2244208	chr1D	50108794	0.342063
100465759	chr1D	50207200	0
1126182	chr1D	50290507	0.196721
1203490	chr1D	50958270	0.0078125
2241509	chr1D	50958336	0.031746
2241580	chr1D	50958602	0.031746
100258946	chr1D	51036332	0.0185185
5967810	chr1D	52127352	0.13986
1113879	chr1D	52348901	0.166667
1113879	chr1D	52348901	0.333333
1061308	chr1D	52577520	0
1061308	chr1D	52577520	0.206452
1106069	chr1D	52577586	0.20404
1099488	chr1D	52651550	0
4394135	chr1D	55034240	0.363636
1120402	chr1D	56750736	0.020202
1228160	chr1D	56751288	0
2242228	chr1D	57315889	0.409091
2242488	chr1D	57506385	0.225862
1073329	chr1D	57508787	0.0909091
1073329	chr1D	57508787	0.0909091
2252771	chr1D	58124043	0.246998
1228298	chr1D	58756939	0.222222
1031252	chr1D	59075078	0.4
1048417	chr1D	59075144	0.0403226
2255757	chr1D	59429892	0.0185185
1200724	chr1D	59510627	0.0909091
1234809	chr1D	59516326	0.181818
1129533	chr1D	60039639	0.25
1100258	chr1D	60392428	0.111111
2242425	chr1D	60936171	0.0508475
2293716	chr1D	62319210	0.21875
1115683	chr1D	62415014	0
1056266	chr1D	62719862	0.128551
5579748	chr1D	62768729	0.0272727
1150770	chr1D	62857445	0.583871
1251640	chr1D	62858962	0.0833333
1402020	chr1D	64305311	0.651515
1673856	chr1D	65077135	0.03125
1207858	chr1D	66390225	0.111111
1207858	chr1D	66390225	0
1132622	chr1D	66491055	0.575758
1394829	chr1D	66684717	0.05
1091836	chr1D	67862241	0.0163934
1219575	chr1D	68452589	0
1219575	chr1D	68452589	0.0666667
1030918	chr1D	68452655	0.0363636
4990288	chr1D	68885795	0.145161
1062057	chr1D	68886294	0.0517241
1402960	chr1D	70342395	0
1067075	chr1D	71614809	0.125
1166192	chr1D	72621012	0.0350877
988503	chr1D	72889931	0.105769
1178781	chr1D	73967965	0.053125
5969688	chr1D	74531234	0.109375
1092416	chr1D	75666001	0.01
1092416	chr1D	75666001	0.01
1104553	chr1D	75789473	0
1395225	chr1D	77452883	0
1104418	chr1D	77781161	0
1072617	chr1D	78978716	0
100371313	chr1D	79755019	0
1092766	chr1D	79755085	0.111111
1092766	chr1D	79755085	0
978579	chr1D	79814005	0
7344002	chr1D	79949316	0.2
1030569	chr1D	80015807	0.0409091
2242264	chr1D	80037815	0.0163934
1102012	chr1D	80637208	0.136364
1061093	chr1D	81460610	0.118644
2254948	chr1D	83720233	0.171875
1133314	chr1D	84499563	0
2253953	chr1D	84499629	0.0322581
1696389	chr1D	84504486	0.05
1215890	chr1D	84777741	0.0327869
1218826	chr1D	85178672	0
2256619	chr1D	89230609	0.1
2264535	chr1D	89236847	0.016835
1075292	chr1D	90149844	0
2243068	chr1D	90649448	0.0178571
2254686	chr1D	92096951	0
1162175	chr1D	92097211	0
1079952	chr1D	92259228	0.209677
2268813	chr1D	92960423	0.2
1379940	chr1D	93104439	0.0384615
1069454	chr1D	93129941	0.0739599
1091308	chr1D	95838378	0
1078033	chr1D	95932094	0
1116224	chr1D	96174501	0
1116224	chr1D	96174501	0.05
1087739	chr1D	96703036	0.046875
1219663	chr1D	96704400	0.031746
3955037	chr1D	99831069	0.0666667
1055207	chr1D	99831397	0.031746
1318187	chr1D	100667603	0.923077
1053738	chr1D	101292583	0
1013438	chr1D	103479180	0.1
1082706	chr1D	103982959	0.0629371
1062155	chr1D	105341963	0
1216330	chr1D	106235321	0.05
1109075	chr1D	106236865	0.0188679
1682557	chr1D	106847969	0.0651515
1099400	chr1D	107172706	0
1057324	chr1D	107220004	0.0078125
1049274	chr1D	108101067	0.030303
1102631	chr1D	108725044	0
1184192	chr1D	109463646	0.0909091
1090810	chr1D	109948377	0
100371897	chr1D	110008189	0
1061690	chr1D	111092156	0.0535714
2242426	chr1D	111541679	0.0555556
1244863	chr1D	111837904	0.238095
1247893	chr1D	112462221	0
1058667	chr1D	113571408	0
2241718	chr1D	114313039	0.0307692
1089922	chr1D	115090886	0
1116767	chr1D	115572660	0.0909091
100440298	chr1D	118508122	0.0078125
1747863	chr1D	118510487	0.193548
1108898	chr1D	118510487	0.0526316
2293514	chr1D	119305039	0
1259250	chr1D	120015444	0.0909091
1104649	chr1D	120227272	0
2289863	chr1D	121309542	0.163934
1118758	chr1D	121397770	0
1105809	chr1D	122553231	0.0909091
1087487	chr1D	126470962	0
2335249	chr1D	130107282	0.174603
1085645	chr1D	131411633	0
2241891	chr1D	132655607	0
3023904	chr1D	132655607	0.390625
2241891	chr1D	132655607	0.0333333
1101005	chr1D	132656208	0
1064261	chr1D	134459090	0.1
1202263	chr1D	136497730	0.0806452
1059281	chr1D	137437324	0
1059281	chr1D	137437324	0.0327869
1104829	chr1D	139011138	0.1
1116556	chr1D	141273570	0
2332516	chr1D	141899408	0.230769
3952194	chr1D	141899927	0.196721
2243783	chr1D	141945119	0.016129
1088458	chr1D	143264102	0.687034
1065306	chr1D	143375589	0
988460	chr1D	143604757	0.00819672
1138979	chr1D	143995406	0.0909091
100412487	chr1D	156136832	0.00806452
1102576	chr1D	159607035	0.00862069
4397601	chr1D	159905828	0.180328
100259730	chr1D	159906010	0
1234617	chr1D	159906076	0.206349
100258688	chr1D	169068484	0
2259455	chr1D	169068550	0.1875
1210605	chr1D	173590384	0
1060864	chr1D	176353373	0
2249979	chr1D	176953284	0.0574163
1067189	chr1D	180140155	0
1067189	chr1D	180140155	0.0333333
1102321	chr1D	185074586	0.1
1102321	chr1D	185074586	0
987455	chr1D	189365853	0.0829726
1068238	chr1D	191733853	0.03125
2244237	chr1D	191798274	0
2249957	chr1D	191860564	0.111111
977055	chr1D	192566632	0
977055	chr1D	192566632	0.03125
1041763	chr1D	193726604	0.0193548
2244307	chr1D	196002375	0
1208668	chr1D	196096351	0.140873
1323536	chr1D	196608930	0
1025082	chr1D	198020719	0.1
100465128	chr1D	198021085	0.00847458
987730	chr1D	198754248	0.03125
100254990	chr1D	198923117	0.0909091
1107759	chr1D	198926952	0.00819672
1130322	chr1D	198927205	0.2
2243194	chr1D	199366541	0.803279
1110864	chr1D	199607026	0.0508475
1050321	chr1D	199679547	0
2293765	chr1D	199833125	0.00980392
100253214	chr1D	199946912	0
1219801	chr1D	200095345	0
100253158	chr1D	200336995	0.490741
1200889	chr1D	200871439	0.142857
1237895	chr1D	202630492	0.0653409
1216433	chr1D	202945654	0.0634921
1105608	chr1D	202946426	0.05
1100869	chr1D	202985263	0.0290611
1672157	chr1D	203265499	0.427296
3945603	chr1D	203319018	0.0307692
1200575	chr1D	203469662	0
1069483	chr1D	203469728	0.306375
1069483	chr1D	203469728	0.058651
2241532	chr1D	203470567	0.0338983
1055434	chr1D	203536577	0.0322581
1058909	chr1D	203750755	0
1058909	chr1D	203750755	0.136364
1058909	chr1D	203750755	0.0491803
1219164	chr1D	203868074	0
2251184	chr1D	203916849	0.0350877
1053647	chr1D	204798625	0
1173452	chr1D	204798691	0
1221508	chr1D	206063384	0.1
2242311	chr1D	206078814	0.4
100438848	chr1D	206100463	0.0473485
2255082	chr1D	207294024	0.03125
2255082	chr1D	207294024	0.0575397
990258	chr1D	208241521	0.567213
1672697	chr1D	208402333	0
996466	chr1D	209791265	0.0327869
1307797	chr1D	212120281	0.818182
1024457	chr1D	212524949	0.0166667
100464917	chr1D	212524949	0.796496
1251545	chr1D	214068731	0.0717949
1090668	chr1D	214500455	0
979304	chr1D	215000086	0.111111
979304	chr1D	215000086	0
1045812	chr1D	215724258	0.030303
1045812	chr1D	215724258	0.046875
1030344	chr1D	216029016	0
2249275	chr1D	218729696	0.1
2249275	chr1D	218729696	0
1056819	chr1D	220407723	0.0909091
1136150	chr1D	221095445	0.030303
1066711	chr1D	222336965	0.00862069
1057684	chr1D	224117617	0.256854
1062795	chr1D	224117683	0
7163427	chr1D	224370665	0.111643
1100384	chr1D	225557478	0.480392
1106525	chr1D	225564124	0.0392157
1106525	chr1D	225564124	0.0102041
1048481	chr1D	226460084	0
1056259	chr1D	226460150	0.19281
1694824	chr1D	227725512	0
2245631	chr1D	229406152	0.166434
1116229	chr1D	229488704	0.0828446
2246019	chr1D	229581004	0.00862069
1090984	chr1D	229620962	0.00793651
3026291	chr1D	229881376	0
980368	chr1D	229881718	0.0185185
2242166	chr1D	229881784	0.467742
2244780	chr1D	232119331	0.0829726
1106683	chr1D	234065829	0
1081628	chr1D	234416595	0.4375
4396292	chr1D	236060831	0.327869
1100927	chr1D	236856097	0.34697
1092531	chr1D	237297098	0.100806
1119001	chr1D	239583491	0.384127
1052477	chr1D	240599642	0.227273
1108384	chr1D	246937676	0.0344828
1108384	chr1D	246937676	0
1104409	chr1D	246970784	0.313609
1027592	chr1D	249754603	0
1250180	chr1D	250235646	0.125
979132	chr1D	251304085	0
1080307	chr1D	254610618	0.0392157
1062853	chr1D	254615179	0.0909091
1062853	chr1D	254615179	0
100477854	chr1D	254791151	0.0238095
979673	chr1D	255426345	0.111111
1036096	chr1D	255505356	0.0909091
1102909	chr1D	257365995	0.0377358
5971175	chr1D	258577734	0.0185185
3955391	chr1D	258904561	0.810714
100254850	chr1D	259663918	0.45
3942821	chr1D	259663918	0.334426
1167323	chr1D	260328758	0.0400616
1062830	chr1D	260956302	0.0909091
1103266	chr1D	261827765	0.00806452
1102363	chr1D	261892580	0.03125
1203622	chr1D	262310749	0.4
4733436	chr1D	262327253	0.0192308
4733436	chr1D	262327253	0.135593
4733436	chr1D	262327253	0.716487
1030958	chr1D	262341162	0.031746
4910668	chr1D	262529023	0.0169492
100479679	chr1D	262529023	0.0333333
2244281	chr1D	267384869	0.0508197
1225603	chr1D	267387427	0.0163934
1129686	chr1D	270632507	0.314188
1020484	chr1D	270824622	0.0672131
2243475	chr1D	271818889	0.0357143
1061981	chr1D	272186934	0.00793651
1061981	chr1D	272186934	0.25082
2265717	chr1D	272188217	0.333333
4910010	chr1D	272756814	0.933607
5971146	chr1D	273921979	0.322
2331875	chr1D	278096087	0
1207682	chr1D	278108103	0
1099790	chr1D	279094767	0.0909091
1228952	chr1D	279292857	0.812317
1295308	chr1D	279939592	0.333333
1082575	chr1D	279942336	0
2255853	chr1D	279948771	0.5
1064295	chr1D	281376233	0.0327869
1080095	chr1D	282718793	0.125
1080095	chr1D	282718793	0.4
1062868	chr1D	283578128	0.047619
2246849	chr1D	283617528	0.929167
992289	chr1D	283617791	0
1131891	chr1D	283624347	0
1125263	chr1D	284047521	0.444444
1019650	chr1D	284047636	0.0307692
994225	chr1D	284917012	0.03125
1204743	chr1D	284918545	0.111111
1218466	chr1D	285052606	0.0829726
991251	chr1D	286642374	0
984424	chr1D	288103561	0.15625
999534	chr1D	288122155	0
2257098	chr1D	288541001	0
2257098	chr1D	288541001	0.1
100466935	chr1D	289593261	0.332627
992942	chr1D	290705377	0
1208316	chr1D	291083356	0.031746
1092479	chr1D	291538225	0
1136868	chr1D	291588108	0.0338983
1203646	chr1D	291801284	0.0909091
1696259	chr1D	291807237	0.00980392
2306636	chr1D	293614940	0
3953780	chr1D	293933862	0
100254385	chr1D	293949441	0
1047359	chr1D	295281312	0
1094701	chr1D	295404341	0
984104	chr1D	295442431	0.0307692
984104	chr1D	295442431	0.0625
1216789	chr1D	295538646	0
2253724	chr1D	296392499	0
1227766	chr1D	296694269	0.333333
2271850	chr1D	296780111	0.053125
1126309	chr1D	296980468	0.0344828
1009940	chr1D	296993453	0
1009940	chr1D	296993453	0
2241834	chr1D	297157239	0.0078125
1206276	chr1D	298007141	0
1079074	chr1D	298580483	0.166667
2246595	chr1D	298933683	0.651515
1219657	chr1D	299050639	0.0828446
1108581	chr1D	299590432	0.1
1072467	chr1D	299930570	0
1109916	chr1D	300066547	0.0192308
2246667	chr1D	300715789	0
3222176	chr1D	300860647	0.0819672
989520	chr1D	300861868	0
1217606	chr1D	300862292	0
2242809	chr1D	300862358	0.016129
1220810	chr1D	300862474	0.249153
2246591	chr1D	302086800	0
2256685	chr1D	302087065	0.0357143
2256685	chr1D	302087065	0.222727
1121702	chr1D	302885220	0.0909091
2243238	chr1D	302888965	0
1069010	chr1D	302896398	0.0601399
1095680	chr1D	302896464	0.305333
1230973	chr1D	302897578	0.15
1113969	chr1D	303079271	0.111111
1020635	chr1D	305590766	0.139344
1101874	chr1D	305768973	0
1101874	chr1D	305768973	0.128299
1165368	chr1D	306671437	0.03125
1065055	chr1D	306671563	0.0307692
1065055	chr1D	306671563	0.0909091
981570	chr1D	307701483	0.322
981570	chr1D	307701483	0.053125
12777883	chr1D	308084021	0.972222
1055968	chr1D	308198687	0
2247693	chr1D	308200084	0
2244026	chr1D	308424188	0.0909091
1101283	chr1D	308457452	0.0277778
978479	chr1D	308457867	0
2241680	chr1D	308476270	0.031746
1035492	chr1D	309971085	0.0909091
1089141	chr1D	309974298	0.0350877
1080498	chr1D	309986750	0
1042295	chr1D	310250791	0.0322581
2255514	chr1D	310814486	0.0909091
2261504	chr1D	311988607	0.863636
1087282	chr1D	312761870	0.1
2242051	chr1D	312763088	0.00806452
2308923	chr1D	313142221	0.142063
2245346	chr1D	313211485	0
1045250	chr1D	314114247	0.848276
1201327	chr1D	314701007	0
1205485	chr1D	315068036	0.315385
1194513	chr1D	315541370	0.111111
1194513	chr1D	315541370	0.314143
1216199	chr1D	315646047	0.0670996
1104389	chr1D	315967087	0.1
1135620	chr1D	315976979	0.1
100372933	chr1D	316235400	0
12002285	chr1D	316235577	0.323788
21311133	chr1D	316235643	0.373684
1100104	chr1D	317427026	0.25
1100104	chr1D	317427026	0.85
6040547	chr1D	318103595	0.333333
1066457	chr1D	319520472	0
1046092	chr1D	319687106	0.933333
1046092	chr1D	319687106	0.792424
2242072	chr1D	320402675	0.00833333
1091909	chr1D	320721561	0.0909091
2244879	chr1D	322261255	0.0350877
1156567	chr1D	322278876	0.441803
2248461	chr1D	322279495	0
2243984	chr1D	322279659	0
2244725	chr1D	323637340	0
1229108	chr1D	323936674	0.0178571
1102793	chr1D	325590500	0.031746
1101643	chr1D	325591132	0
1024603	chr1D	326043046	0.0454545
1078545	chr1D	326583872	0.058651
1007231	chr1D	326909295	0.0344828
1007231	chr1D	326909295	0.102183
984208	chr1D	326911752	0
1074292	chr1D	327722465	0.0384615
1295814	chr1D	328795772	0.272727
1061767	chr1D	329727710	0.125
1002717	chr1D	329740862	0.0392157
2262935	chr1D	330526274	0.0909091
2262935	chr1D	330526274	0
1696238	chr1D	330530087	0
1389570	chr1D	332418624	0.0327869
1071868	chr1D	332684085	0.0377358
1084756	chr1D	333219089	0.0307692
1084756	chr1D	333219089	0.1
3941412	chr1D	333502596	0.0526316
100111897	chr1D	335076047	0
2245528	chr1D	335288099	0.6875
1070726	chr1D	336345983	0.1
992599	chr1D	338688430	0.047619
1117426	chr1D	339749384	0.341228
1088632	chr1D	341492075	0.0491803
2249589	chr1D	341838301	0.2
1042490	chr1D	342184718	0.0909091
1042490	chr1D	342184718	0.05
2293412	chr1D	342449044	0
100372043	chr1D	345374476	0
5566517	chr1D	345711991	0.0909091
1071441	chr1D	345723895	0.111111
1865222	chr1D	346185907	0.212121
1672128	chr1D	346365952	0.015625
1161588	chr1D	346662626	0.00892857
1041664	chr1D	347411381	0.142063
1136305	chr1D	348714047	0.0909091
1136305	chr1D	348714047	0.0169492
1105592	chr1D	348985957	0.0333333
2253501	chr1D	349248523	0.1
1092821	chr1D	349472530	0
1068315	chr1D	349477942	0.037518
1074364	chr1D	349538320	0.0655738
1210609	chr1D	349538386	0.1
1210609	chr1D	349538386	0
1048204	chr1D	349791560	0.0516129
2252123	chr1D	349795359	0
1217784	chr1D	350042397	0
1270249	chr1D	350912553	0.0321678
1212250	chr1D	351902533	0
2326464	chr1D	351919487	0.00793651
1090072	chr1D	352411773	0.00833333
1102055	chr1D	352412416	0
4005070	chr1D	352563292	0.00892857
1379250	chr1D	352684669	0.0625
1090385	chr1D	353568097	0.0909091
100415209	chr1D	355165184	0
979073	chr1D	355184908	0.363636
1696119	chr1D	355828403	0.363636
984690	chr1D	356360365	0.0454545
1103401	chr1D	356830094	0
1057263	chr1D	356925924	0.05
1030463	chr1D	357313434	0.031746
1030463	chr1D	357313434	0.272727
2248141	chr1D	357463159	0.0454545
2248141	chr1D	357463159	0
2250069	chr1D	358231640	0
1102225	chr1D	359666599	0
1695060	chr1D	360366680	0
1089257	chr1D	360369398	0
2243789	chr1D	360444763	0.0307692
1248805	chr1D	360473860	0
1022053	chr1D	360887485	0.0333333
1208910	chr1D	361115346	0
2245678	chr1D	361151589	0.315182
1219266	chr1D	362319906	0.731818
1031777	chr1D	362501468	0
100255419	chr1D	362780716	0.0714286
981194	chr1D	362781736	0.393466
981194	chr1D	362781736	0.030303
980316	chr1D	363010653	0
1163395	chr1D	363107942	0.0508475
1103866	chr1D	363109302	0.00847458
1089228	chr1D	363249978	0.0338983
1217216	chr1D	363251622	0.208333
100253985	chr1D	363725167	0.0188679
5972547	chr1D	364627353	0
1089515	chr1D	365064996	0.0382775
100257225	chr1D	365548274	0
1103495	chr1D	365730363	0.111111
1093611	chr1D	366191281	0.00862069
1101060	chr1D	366235032	0.937596
2241659	chr1D	366722784	0
2241659	chr1D	366722784	0.031746
1159419	chr1D	367847945	0
1205295	chr1D	367915871	0
1218960	chr1D	368281659	0
1232795	chr1D	368281659	0.351515
2249080	chr1D	368319313	0.1
1122038	chr1D	370301801	0.016129
1100415	chr1D	370343837	0.5
1100415	chr1D	370343837	0.924576
2241646	chr1D	370532413	0.031746
1101185	chr1D	371588433	0
1201304	chr1D	371657175	0.930392
7163821	chr1D	373430220	0.00980392
1101669	chr1D	373999698	0.111111
100413761	chr1D	374037027	0
983798	chr1D	374037027	0
983798	chr1D	374037027	0.0483871
999369	chr1D	374038068	0.0909091
2245113	chr1D	374370512	0.0909091
1208646	chr1D	374470475	0
1023572	chr1D	374470541	0.0378788
3026113	chr1D	375647840	0
3026113	chr1D	375647840	0.0877193
1088157	chr1D	375762162	0.00847458
1093828	chr1D	375970111	0
1093828	chr1D	375970111	0.00793651
100373164	chr1D	376614838	0.00806452
2266235	chr1D	376722010	0.0827124
2250882	chr1D	376734356	0
2250882	chr1D	376734356	0.00616333
3938277	chr1D	376879674	0.021875
5411644	chr1D	377008248	0.166667
2305117	chr1D	377183328	0.14956
1108611	chr1D	377368056	0
977706	chr1D	377370539	0.0440341
1165956	chr1D	377799612	0.0409836
1068907	chr1D	377949818	0.111111
1104682	chr1D	377973887	0.388889
1055131	chr1D	377974111	0.04329
984394	chr1D	378320713	0.111111
984394	chr1D	378320713	0.15847
977950	chr1D	379784469	0.1
100414781	chr1D	380772381	0.0390625
1129830	chr1D	381030003	0.03125
2290255	chr1D	381047099	0.00819672
1212803	chr1D	381304190	0.0178571
1162710	chr1D	381314790	0.0172414
1081151	chr1D	382236217	0.671818
1215945	chr1D	382236464	0.0163934
1055152	chr1D	382632987	0
1031980	chr1D	382898178	0
2253628	chr1D	382920173	0.777778
100478037	chr1D	382921065	0.00847458
100478037	chr1D	382921065	0
977044	chr1D	383312789	0
977044	chr1D	383312789	0.727273
977044	chr1D	383312789	0.046875
1088836	chr1D	384130191	0.733333
1008271	chr1D	384844237	0.1
100439070	chr1D	384977626	0.0307692
1092195	chr1D	385803637	0.0909091
2258268	chr1D	386426204	0.6
1113954	chr1D	386749714	0.15
977343	chr1D	386944385	0.030303
981699	chr1D	387059431	0.725852
981699	chr1D	387059431	0.0333333
2243892	chr1D	387434369	0.80094
1071041	chr1D	387900313	0.711648
982815	chr1D	388025872	0.0909091
1206263	chr1D	388279259	0
1217814	chr1D	388977914	0.00793651
6040261	chr1D	389344580	0.1
6042816	chr1D	389355856	0.0508475
2252431	chr1D	389866098	0.111111
2252431	chr1D	389866098	0
1132980	chr1D	390671127	0.0491803
1045766	chr1D	391563993	0
2243885	chr1D	391873849	0
7170166	chr1D	392126313	0
7170166	chr1D	392126313	0
996381	chr1D	392342963	0.5625
986835	chr1D	392886866	0.0454545
1055750	chr1D	393051823	0
1217492	chr1D	393289338	0
2253993	chr1D	393303897	0.916667
1105800	chr1D	393477731	0.2
1105800	chr1D	393477731	0
1105800	chr1D	393477731	0.0836066
989827	chr1D	393492840	0.25
989827	chr1D	393492840	0.75
1193748	chr1D	393997785	0.846093
4909795	chr1D	394004243	0.85
1252689	chr1D	394065698	0.830769
1093047	chr1D	394067230	0.726054
1112141	chr1D	394279471	0
100478499	chr1D	394324075	0.0163934
100478499	chr1D	394324075	0.333333
100478499	chr1D	394324075	0.691667
1108119	chr1D	394810731	0.0163934
1088850	chr1D	394966813	0.0307692
1101299	chr1D	394966879	0.0078125
4909833	chr1D	395521737	0.837535
1113291	chr1D	395622884	0.136364
1050717	chr1D	395893413	0.933333
1218893	chr1D	396111056	0.05
1125873	chr1D	396432898	0.928315
1125873	chr1D	396432898	0
1078337	chr1D	396458999	0.9
1218152	chr1D	396476230	0
1022660	chr1D	396476933	0
1022660	chr1D	396476933	0.00892857
1038706	chr1D	396496561	0
1072531	chr1D	396879798	0.1
1025374	chr1D	397061067	0
1025374	chr1D	397061067	0.0909091
2243295	chr1D	397061435	0.047619
1100560	chr1D	397211270	0.142857
1100560	chr1D	397211270	0.333333
3939649	chr1D	397286345	0.031746
3939649	chr1D	397286345	0
100255195	chr1D	397982085	0.0294118
1009511	chr1D	398379571	0.358607
1206620	chr1D	398484408	0
2291044	chr1D	398952279	0.1
2244027	chr1D	399244905	0.0967742
2243127	chr1D	399246464	0
2243127	chr1D	399246464	0.0634921
9723175	chr1D	399273553	0.530303
2242740	chr1D	399325614	0.00793651
2252404	chr1D	400416147	0.0368339
1040069	chr1D	401439280	0
1215139	chr1D	402700778	0
1215139	chr1D	402700778	0
1114511	chr1D	403059879	0.00819672
2254344	chr1D	403059945	0.748918
1036263	chr1D	403332660	0.03125
1101097	chr1D	403374043	0.0909091
1084222	chr1D	403563348	0
1084222	chr1D	403563348	0.0689655
1111806	chr1D	404070682	0.1
2242265	chr1D	404493045	0
1117337	chr1D	404572653	0.453947
1233612	chr1D	404968880	0.319778
12462481	chr1D	405165751	0.0649123
1042360	chr1D	407917865	0.106322
2249383	chr1D	408154316	0.162121
981598	chr1D	408385456	0.05
978532	chr1D	408465807	0.466468
1696164	chr1D	408525361	0
1214221	chr1D	408625465	0.446429
1074475	chr1D	408712011	0.120635
1070919	chr1D	408841335	0.439683
7354411	chr1D	408875884	0.125
2243093	chr1D	408964064	0.0642361
1046556	chr1D	409051395	0.346591
1209026	chr1D	409527008	0.0327869
100370378	chr1D	409527511	0.299778
1205833	chr1D	409958672	0.015625
1100694	chr1D	410461735	0.0919355
1057741	chr1D	411026815	0.1
1057741	chr1D	411026815	0.0677419
2248357	chr1D	411063764	0.309755
2251908	chr1D	411063830	0.0204082
1039789	chr1D	411507411	0.473607
2309352	chr1D	411540326	0.259375
978059	chr1D	412092052	0.0333333
2261832	chr1D	412504446	0.452951
1144606	chr1D	412506798	0.42459
1224282	chr1D	413224895	0.439216
1078020	chr1D	413298084	0.596774
1683089	chr1D	413321654	0.430913
1683089	chr1D	413321654	0.451389
7352825	chr1D	413325832	0.429545
7492221	chr1D	413325832	0.461207
1379957	chr1D	413876981	0.454545
100257589	chr1D	413876981	0
1379957	chr1D	413876981	0.545455
1092278	chr1D	414283182	0.03125
1092278	chr1D	414283182	0
3950379	chr1D	414443203	0.496392
1215797	chr1D	414719500	0.491058
1215797	chr1D	414719500	0.622951
1042696	chr1D	414777821	0.372117
1076724	chr1D	415014698	0.377049
1046829	chr1D	415197754	0.0828446
1046829	chr1D	415197754	0.0645161
982198	chr1D	415209287	0
2242713	chr1D	415212720	0.0454545
1269576	chr1D	415802165	0.309091
7940351	chr1D	415802165	0.0151515
100111023	chr1D	416111139	0.0340909
1214867	chr1D	416269775	0.331061
4542690	chr1D	416307957	0.266667
2252651	chr1D	416470228	0
100255153	chr1D	416470294	0.0909091
2299310	chr1D	416596507	0.0434028
1065047	chr1D	416610616	0.0627119
1128145	chr1D	416695688	0.11997
1042645	chr1D	416753119	0.0909091
1085746	chr1D	416755450	0.151786
3940371	chr1D	416755450	0.118768
1297461	chr1D	416799314	0.241667
1297461	chr1D	416799314	0.234375
1120590	chr1D	416799314	0.23511
2248543	chr1D	417084354	0.003125
6035439	chr1D	417084354	0.368182
1410859	chr1D	417573330	0.218954
1122584	chr1D	418306296	0.632143
1301649	chr1D	419468480	0.215385
5325544	chr1D	419468547	0.180328
1108152	chr1D	419469084	0
1020505	chr1D	419994500	0.204545
5323886	chr1D	419999611	0.179508
1106864	chr1D	420547273	0.0637255
1128816	chr1D	420566675	0.0909091
1128816	chr1D	420566675	0.192188
2255270	chr1D	420647447	0.00596125
988697	chr1D	420925350	0.235849
7940343	chr1D	421863618	0.192188
7940343	chr1D	421863618	0.0643357
1672747	chr1D	422062552	0.0769231
1125390	chr1D	422691070	0.253968
1027386	chr1D	422837504	0.0655738
1077845	chr1D	422842070	0
1073342	chr1D	423033447	0.258065
1380972	chr1D	423747426	0.512153
996459	chr1D	423764477	0.031746
7939351	chr1D	423928285	0.118768
1054222	chr1D	424727025	0.200447
4329405	chr1D	424727025	0.180328
1054222	chr1D	424727025	0.306452
1230642	chr1D	425299715	0.0952381
1066989	chr1D	425304076	0.310689
986350	chr1D	425554641	0.0804924
986350	chr1D	425554641	0.305085
2243036	chr1D	425569905	0.0344828
2244062	chr1D	425671524	0.166667
1060598	chr1D	426593600	0.03125
1225066	chr1D	426867705	0.0703812
991540	chr1D	426925916	0.132759
1097176	chr1D	426977800	0.0325901
1233801	chr1D	426987465	0.240385
1090670	chr1D	427039015	0.0909091
1090670	chr1D	427039015	0.133333
4733517	chr1D	427237814	0.190741
1070121	chr1D	427650600	0.0694444
1239590	chr1D	428197700	0.118768
1101508	chr1D	430563334	0.179211
1111173	chr1D	430564141	0
1119919	chr1D	430860110	0.226786
1229683	chr1D	430982326	0.0566239
2248106	chr1D	431045947	0.04769
1059039	chr1D	431046013	0.211905
7491756	chr1D	431046013	0.134897
1020880	chr1D	431426552	0.015625
1036255	chr1D	431818762	0.23258
1030791	chr1D	432319317	0.00793651
5325809	chr1D	432379298	0.0278592
1099324	chr1D	432806809	0
1099324	chr1D	432806809	0.316667
978089	chr1D	433032816	0
1202435	chr1D	433140936	0.0105263
998327	chr1D	433215262	0
100507018	chr1D	433215403	0
1232819	chr1D	433280222	0
2282092	chr1D	433364025	0.140986
994639	chr1D	433371322	0.224194
994639	chr1D	433371322	0.0242424
1237695	chr1D	433508972	0.134897
2250385	chr1D	433511118	0.1
2244149	chr1D	433912099	0.230769
2243278	chr1D	433980592	0.166667
1089803	chr1D	434273490	0.450292
989162	chr1D	434275633	0.0357143
981615	chr1D	434282492	0.03125
2304287	chr1D	435044829	0.387097
1185372	chr1D	435258956	0.480726
1083591	chr1D	435278032	0.341991
1318890	chr1D	435343154	0.0833333
1229828	chr1D	435465546	0.263039
5410341	chr1D	435928170	0.201849
6041274	chr1D	435939116	0.546875
1075502	chr1D	435939182	0
1043415	chr1D	436333369	0.425926
1078561	chr1D	436614542	0.333333
1078561	chr1D	436614542	0
2244591	chr1D	436852470	0
1092616	chr1D	436857485	0.589796
1265132	chr1D	437000900	0.65082
990094	chr1D	437432432	0.0241935
1128038	chr1D	437577484	0.0181818
2246138	chr1D	437925892	0.0178571
1048163	chr1D	437979976	0.0163934
1048163	chr1D	437979976	0.118033
1061837	chr1D	438210514	0.166667
1092023	chr1D	438585007	0.0169492
1228797	chr1D	439216092	0.0216783
1105607	chr1D	439306849	0.111111
1105607	chr1D	439306849	0.0172414
1047798	chr1D	439508341	0.646489
1072608	chr1D	439871456	0.0517241
1041368	chr1D	439874966	0
1324071	chr1D	439874966	0.424242
1041368	chr1D	439874966	0.231638
2250730	chr1D	439930991	0.0462963
1061543	chr1D	440045035	0.00925926
1120239	chr1D	440087354	0.125
992017	chr1D	440719854	0.0622642
1078187	chr1D	440721500	0
1078187	chr1D	440721500	0.0827124
2247989	chr1D	440873366	0.0615385
1100673	chr1D	441004096	0.0188679
6026492	chr1D	441006809	0.111111
1088546	chr1D	441039564	0
993221	chr1D	441309055	0.030303
1058473	chr1D	441749218	0.0172414
1058473	chr1D	441749218	0
1038991	chr1D	442049043	0.136364
2242657	chr1D	442424758	0.0327586
100416179	chr1D	443221230	0
15306205	chr1D	443221230	0.727273
1103462	chr1D	443227888	0.877778
1085538	chr1D	443717546	0.0714286
1085538	chr1D	443717546	0.0520833
1221947	chr1D	443747616	0
1075986	chr1D	443750381	0.688889
1024128	chr1D	444143679	0.00847458
1266130	chr1D	444143679	0.153846
2242059	chr1D	444368679	0.00806452
2242059	chr1D	444368679	0.0666667
1070407	chr1D	444778796	0.630499
1058271	chr1D	444865444	0
4544242	chr1D	445187178	0.0163934
4544242	chr1D	445187178	0.85
2248816	chr1D	445286538	0
2244113	chr1D	445579936	0.227273
1396690	chr1D	445580064	0.047619
7350147	chr1D	445639273	0.181132
983739	chr1D	445997310	0.12541
991085	chr1D	447257237	0.0272727
1220091	chr1D	447400292	0.0175439
2243688	chr1D	447667528	0.0163934
1042381	chr1D	447667963	0.109091
1037099	chr1D	448028760	0.00806452
1246160	chr1D	448028826	0.1
987618	chr1D	449209446	0
2244967	chr1D	449233243	0.0828446
2255403	chr1D	449310375	0.00833333
1044578	chr1D	449312560	0
1044578	chr1D	449312560	0.0806452
1057010	chr1D	449668371	0.222222
1220015	chr1D	450006458	0.182456
1160343	chr1D	450501310	0.058651
1123958	chr1D	450502070	0.388889
7350179	chr1D	450584098	0.875
2246733	chr1D	450758659	0.0491803
1034997	chr1D	451055371	0.802557
1089696	chr1D	451133017	0.1
1089696	chr1D	451133017	0
1220683	chr1D	451135838	0.1
1220683	chr1D	451135838	0
1057844	chr1D	451270110	0.0677419
1205102	chr1D	451384205	0.657447
1074318	chr1D	451630421	0.0909091
1074318	chr1D	451630421	0.0447552
1033356	chr1D	451630549	0.786436
1030952	chr1D	451630549	0.179688
1064528	chr1D	451957362	0
15328297	chr1D	452002582	0.366102
985001	chr1D	453181555	0.05
1217624	chr1D	453181621	0.111111
1204064	chr1D	453210400	0.0909091
1117392	chr1D	453423637	0.780769
1393608	chr1D	453961281	0
1072085	chr1D	454148699	0.00847458
2244938	chr1D	454457685	0.0806452
2243656	chr1D	454482467	0.0508475
3222178	chr1D	454769785	0.4375
12769635	chr1D	454905874	0.872222
9724019	chr1D	455030764	0.883051
1071758	chr1D	455030830	0.825
1108218	chr1D	455074712	0
1078365	chr1D	455104797	0
1218250	chr1D	455116475	0.00877193
1044508	chr1D	455640196	0.756598
1103193	chr1D	455766735	0.05
2260076	chr1D	455767526	0
976838	chr1D	455781207	0
976838	chr1D	455781207	0.819355
2256987	chr1D	455786442	0.818182
1058877	chr1D	455803769	0.0153846
983056	chr1D	455997956	0.582759
1700070	chr1D	457070084	0.0491803
1093349	chr1D	457073743	0.016129
1220908	chr1D	457176034	0.0927419
2252079	chr1D	458124572	0.1
1092090	chr1D	458127630	0.384127
1096769	chr1D	458729298	0.0175439
1096769	chr1D	458729298	0
1127087	chr1D	458771031	0.0363636
1090265	chr1D	458780933	0
4910661	chr1D	459020695	0.305031
2242181	chr1D	459020888	0.136364
2242181	chr1D	459020888	0.0508475
1061604	chr1D	459038890	0.538012
100256708	chr1D	459038890	0.439394
1207596	chr1D	459041753	0.618774
1088915	chr1D	459519239	0
1714525	chr1D	459627573	0
988129	chr1D	459895752	0.435246
2247360	chr1D	460191248	0.0625
1115839	chr1D	460191314	0.0677419
2242795	chr1D	460198229	0
1102458	chr1D	460533133	0
1200851	chr1D	460797056	0.1
1059898	chr1D	461056331	0.547368
1113031	chr1D	461267076	0.571429
1101420	chr1D	461301938	0.5
5411847	chr1D	461380009	0.876833
1061351	chr1D	461485520	0.0467742
1061351	chr1D	461485520	0.312678
1061351	chr1D	461485520	0.0732759
1150291	chr1D	461645045	0.675862
1034027	chr1D	462074136	0.715199
2277726	chr1D	462074136	0.0615385
989269	chr1D	462356569	0.427296
989269	chr1D	462356569	0.4375
1714519	chr1D	462396004	0.25
1074697	chr1D	462688286	0.0333333
1006516	chr1D	462736452	0.475397
1137040	chr1D	462736452	0.0952381
1203866	chr1D	462746122	0.04329
1089214	chr1D	462948307	0
1059271	chr1D	463434916	0
1068583	chr1D	463549387	0.0272727
1069967	chr1D	463949567	0.25
1069967	chr1D	463949567	0.750992
983811	chr1D	464141811	0.684127
983811	chr1D	464141811	0.0753968
1216968	chr1D	464793491	0
1216968	chr1D	464793491	0.0570108
2309190	chr1D	464849224	0.555556
1398976	chr1D	464864436	0.00877193
1094500	chr1D	465347845	0.0169492
1220573	chr1D	465347949	0.00833333
1088940	chr1D	465811825	0
978587	chr1D	465846928	0
6026621	chr1D	467000753	0.192982
1105590	chr1D	467030578	0.111111
1024803	chr1D	467030644	0
1024803	chr1D	467030644	0.0047619
1042787	chr1D	467299200	0.111111
1077976	chr1D	467406955	0.1
5566543	chr1D	467501455	0.0909091
1065200	chr1D	467801099	0.404545
1400088	chr1D	467801165	0.363636
1088098	chr1D	467818538	0.770563
1064070	chr1D	467899509	0.0327869
1101069	chr1D	468093112	0.705273
1076879	chr1D	468141915	0.158602
1108447	chr1D	468260409	0.111111
1108447	chr1D	468260409	0.00877193
1027533	chr1D	468309337	0.1
1027533	chr1D	468309337	0.129825
1218877	chr1D	468368978	0
1371468	chr1D	468968148	0
1046876	chr1D	468988259	0.2
982704	chr1D	469071537	0
1205875	chr1D	469071610	0.0472222
1206930	chr1D	469207227	0
1206930	chr1D	469207227	0.0745156
1026120	chr1D	469391814	0.148485
1033070	chr1D	469542770	0.0909091
1060074	chr1D	469543293	0.0829726
984872	chr1D	469556635	0.015625
1073749	chr1D	469560068	0
1073749	chr1D	469560068	0.0180328
1100717	chr1D	469586209	0.0833333
1091509	chr1D	469605578	0.0409091
1044595	chr1D	469823988	0
1093533	chr1D	470084827	0.1
1004716	chr1D	470220684	0
1004716	chr1D	470220684	0.0336066
4988931	chr1D	470522571	0.210317
1039253	chr1D	470523363	0.575036
9724269	chr1D	470535855	0
9724269	chr1D	470535855	0.00980392
2262865	chr1D	470821790	0.147799
2250828	chr1D	470821856	0.233607
2243919	chr1D	470833314	0.0166667
1036109	chr1D	470839083	0.166667
1219612	chr1D	470942915	0
100253975	chr1D	471002171	0.00877193
1061462	chr1D	471101576	0.0555556
1042312	chr1D	471288698	0
1090756	chr1D	471465574	0.00877193
1108144	chr1D	471615786	0
1064931	chr1D	471752758	0.321875
1103045	chr1D	471754706	0
1055939	chr1D	471927480	0.637987
1063111	chr1D	471927631	0
1063111	chr1D	471927631	0.627273
1122736	chr1D	472202203	0.1
1201867	chr1D	472356302	0.0625
1201867	chr1D	472356302	0.140351
1024359	chr1D	472361206	0.0402385
991471	chr1D	472361283	0.0634921
2243753	chr1D	472361427	0.125
2243753	chr1D	472361427	0.238636
1093446	chr1D	472374485	0.01
1699325	chr1D	472396679	0.299778
1057346	chr1D	472396745	0.12963
2241706	chr1D	472409363	0.0396825
2242083	chr1D	472561950	0.0107858
1082898	chr1D	473338106	0.0909091
1007596	chr1D	473594942	0.0338983
1092888	chr1D	473632573	0.667892
1051397	chr1D	473993739	0.85082
1110850	chr1D	474053192	0.552198
1108979	chr1D	474112021	0.45
1202505	chr1D	474306607	0.166667
1202505	chr1D	474306607	0.00925926
980210	chr1D	474310077	0
980210	chr1D	474310077	0
1203937	chr1D	475001328	0.25
1203937	chr1D	475001328	0.0625
100117793	chr1D	475248972	0
1153496	chr1D	475448682	0.647222
1086446	chr1D	475501709	0.0322581
1086446	chr1D	475501709	0.463487
1088842	chr1D	475516159	0
1125780	chr1D	475731398	0.0564516
1286688	chr1D	475807584	0.0491803
1068284	chr1D	475820672	0
100497707	chr1D	475888967	0.0192308
992946	chr1D	476026096	0.365741
1082411	chr1D	476259918	0.0909091
1076424	chr1D	476446207	0.031746
1199237	chr1D	476461935	0
1199237	chr1D	476461935	0
2247910	chr1D	476463735	0.0508475
2291577	chr1D	476561515	0.00892857
1215734	chr1D	476561581	0
2243176	chr1D	476705880	0.0322581
2264140	chr1D	476706941	0.0419255
9724065	chr1D	476709871	0.0938697
1090949	chr1D	476789977	0.666667
1108428	chr1D	476876777	0.333333
2244525	chr1D	476913373	0
2258448	chr1D	477166126	0.0336538
2243268	chr1D	477434688	0.0581222
1075461	chr1D	477483267	0
1862555	chr1D	477598232	0.016129
1220641	chr1D	477791712	0
1203344	chr1D	477791712	0.0519481
1228748	chr1D	478370857	#VALUE!
1228748	chr1D	478370857	0.620955
2245077	chr1D	478415759	0.142857
100111514	chr1D	478453898	0
1026874	chr1D	478518503	0.0185185
1052405	chr1D	478694700	0.25
5576956	chr1D	478768601	0.0583333
1072266	chr1D	478918432	0.307714
7350216	chr1D	478938829	0.5
1053151	chr1D	479106394	0.031746
978840	chr1D	479353680	0.0645161
1104276	chr1D	479358191	0.00862069
1219506	chr1D	479538185	0.449761
1062112	chr1D	479539971	0.0909091
1101013	chr1D	479596807	0
1103204	chr1D	479611416	0.625
1103204	chr1D	479611416	0.711648
1220386	chr1D	479748001	0.25
1220386	chr1D	479748001	0.102183
2304173	chr1D	479800264	0.859091
1001356	chr1D	479800849	0.824345
1170874	chr1D	480011666	0.384615
2256753	chr1D	480341714	0.039185
1088044	chr1D	480361262	0
1204589	chr1D	480369156	0.166667
1204589	chr1D	480369156	0.444444
12769429	chr1D	480388801	0.872222
1218763	chr1D	480388801	0
1089942	chr1D	480439059	0
1089942	chr1D	480439059	0.302303
3944905	chr1D	480666527	0
1080848	chr1D	480811197	0.1
1114493	chr1D	480812588	0.0330508
1261870	chr1D	480882757	0.892424
1062886	chr1D	480971976	0.030303
1062886	chr1D	480971976	0.068254
3960116	chr1D	480974470	0.695375
1669231	chr1D	481012178	0.834375
1239591	chr1D	481033122	0.157895
2246145	chr1D	481033188	0
984947	chr1D	481315657	0
984947	chr1D	481315657	0.7
984947	chr1D	481315657	0.714286
984947	chr1D	481315657	0.421759
2257877	chr1D	481315723	0.5
2259533	chr1D	481343524	0.0263158
1124282	chr1D	481452779	0.608333
2250900	chr1D	481500104	0.1
1205876	chr1D	481500400	0.111111
1093351	chr1D	481551578	0.02
1127566	chr1D	481552130	0
1009432	chr1D	481693649	0
100498040	chr1D	481718788	0.0196078
979776	chr1D	482218175	0.141935
998251	chr1D	482833616	0.0327869
1073380	chr1D	482927783	0.0909091
1094120	chr1D	482931410	0.25
1203259	chr1D	482934478	0
1167643	chr1D	483144238	0.00862069
1075008	chr1D	483389503	0
1075008	chr1D	483389503	0.322
1110169	chr1D	483479661	0.507937
1085613	chr1D	483512940	0
1088423	chr1D	483683451	0
1695366	chr1D	483884925	0.0166667
2291595	chr1D	484298309	0.00806452
1096395	chr1D	484545165	0.409091
1096790	chr1D	485499823	0.183333
4993896	chr1D	485539666	0.0757576
100518277	chr1D	485545009	0.308929
1201927	chr1D	486110639	0.388889
1100307	chr1D	486725038	0.423729
2372492	chr1D	486729284	0.359091
1697789	chr1D	487861317	0.802797
996447	chr1D	487892959	0.457478
1066774	chr1D	487954965	0.17541
1271316	chr1D	488676479	0.584848
1205735	chr1D	489102904	0.400894
995275	chr1D	489467229	0.324053
3939457	chr1D	489788058	0.415625
1064841	chr1D	489790950	0.326379
1048413	chr1D	489791605	0.360704
1058933	chr1D	490427012	0.376833
1125592	chr1D	490494855	0.309091
1125382	chr1D	490495421	0.385281
2354293	chr1D	490537072	0.359091
1101899	chr1D	490587368	0.409091
1219831	chr1D	490589208	0.027417
1216111	chr1D	490589208	0.441349
1670083	chr1D	491041215	0.621212
1106339	chr1D	491578990	0.366718
1105358	chr1D	491697274	0.0814815
100498042	chr1D	491795784	0
5579674	chr1D	491804176	0.0615385
990584	chr1D	491985409	0.448773
1667165	chr1D	492406223	0.257343
9724351	chr1D	492510370	0.5
17577129	chr1D	492510436	0.257576
2248164	chr1D	493927376	0.481481
2248164	chr1D	493927376	0.471698
1400216	chr1D	493974493	0.184848
1051846	chr1D	493974493	0.21958
1012355	chr2D	19426	0.0454545
1251324	chr2D	19492	0.0909091
100465872	chr2D	635916	0.0208333
1024074	chr2D	1525829	0
2247232	chr2D	1637716	0
2245461	chr2D	1659846	0.6
1093304	chr2D	1818365	0.671875
1057776	chr2D	2100795	0.0386064
1050333	chr2D	2201655	0.482456
2244014	chr2D	2313803	0.5
2249255	chr2D	2593141	0.305556
1104800	chr2D	2682165	0.324003
2248819	chr2D	2698251	0.322638
1064890	chr2D	2727249	0.0175439
1113129	chr2D	2873572	0.610845
2258266	chr2D	2944702	0.196248
1109505	chr2D	2944768	0.206745
2258986	chr2D	3016698	0.0175439
1244593	chr2D	3016764	0.0462963
1219719	chr2D	3221447	0.807396
1360555	chr2D	4325680	0.257102
2243548	chr2D	5115970	0.0387097
1103730	chr2D	5453568	0.391234
1040037	chr2D	5742943	0
1060835	chr2D	5891812	0.0909091
1060835	chr2D	5891812	0.0909091
1237629	chr2D	5905290	0
1075103	chr2D	5905995	0.927778
1203125	chr2D	6069191	0
1072606	chr2D	6200972	0.35544
1394261	chr2D	6731815	0.771307
1347865	chr2D	6830131	0.9
1089438	chr2D	6830197	0.75
1102072	chr2D	6899488	0.875
19483787	chr2D	6899488	0.322
996829	chr2D	6964592	0.954545
1089649	chr2D	7027843	0.375
2292158	chr2D	7155031	0
2241871	chr2D	7177521	0.103448
1088473	chr2D	7309527	0
1088473	chr2D	7309527	0.802309
976824	chr2D	7890516	0.751515
1060878	chr2D	8395353	0.768182
1672118	chr2D	8576090	0
6026343	chr2D	8637396	0.439394
21311004	chr2D	8637462	0.409341
1283381	chr2D	9079787	0.0307692
1217494	chr2D	9279770	0.410227
2322318	chr2D	9563899	0.030303
5324281	chr2D	9578120	0.0813953
5324281	chr2D	9578120	0.193878
1233996	chr2D	9585426	0
12777316	chr2D	9882881	0.9
1139682	chr2D	9882881	0.321789
1233038	chr2D	9885258	0.5
993381	chr2D	10613567	0.129032
2248098	chr2D	10802372	0.0181818
2248098	chr2D	10802372	0.0932203
2248098	chr2D	10802372	0.0321678
1021368	chr2D	11043654	0.895455
1100619	chr2D	11173852	0.45
2251504	chr2D	11268036	0.45
2251504	chr2D	11268036	0.0400616
2246921	chr2D	11426491	0.623485
2255951	chr2D	11558340	0.190909
1072965	chr2D	11575913	0.322
2247776	chr2D	11872562	0.1
2247776	chr2D	11872562	0
1269656	chr2D	11902704	0.636364
2248841	chr2D	12304396	0.815517
1092375	chr2D	12523858	0.982143
987207	chr2D	12580301	0.0566038
1097435	chr2D	12618432	0
1090203	chr2D	12870953	0
1090203	chr2D	12870953	0.179825
1215038	chr2D	12884455	0
1128994	chr2D	12890605	0.1
998448	chr2D	13200767	0.0163934
2244477	chr2D	13207981	0.0491803
1105376	chr2D	13237753	0
1087880	chr2D	13242584	0.307714
1087880	chr2D	13242584	0.833607
1087880	chr2D	13242584	0.0102639
1862250	chr2D	13243066	0
1862250	chr2D	13243066	0.0666667
1211118	chr2D	13320044	0.0338983
1023566	chr2D	13365438	0.351613
1023566	chr2D	13365438	0.09447
1023566	chr2D	13365438	0.12619
1222737	chr2D	13434153	0.111111
1261373	chr2D	13509607	0.0348837
1048642	chr2D	13533395	0.05
1075412	chr2D	13596496	0
1041284	chr2D	13599026	0
2336273	chr2D	13640850	0.0241935
1283184	chr2D	13687948	0.0151515
984902	chr2D	13706320	0.233333
12419364	chr2D	13723467	0.0238095
1007006	chr2D	13723533	0
1007006	chr2D	13723533	0
100415736	chr2D	13723662	0.00980392
1088168	chr2D	13750778	0
1205694	chr2D	13753280	0.0327869
1205694	chr2D	13753280	0.125
1005954	chr2D	13753397	0
1128095	chr2D	13770390	0.125
1128095	chr2D	13770390	0
1209547	chr2D	13771035	0.030303
985175	chr2D	13778881	0.363636
1092553	chr2D	13833777	0.1
7170111	chr2D	13833777	0.0307692
999518	chr2D	13853766	0.6
1200743	chr2D	13914011	0
21310293	chr2D	14367633	0.0692308
1002891	chr2D	14379312	0.042522
1696033	chr2D	14379378	0.0166667
1696033	chr2D	14379378	0.512698
1696033	chr2D	14379378	0.042522
986567	chr2D	14423465	0.0322581
6027322	chr2D	14423531	0.412745
5324283	chr2D	14744319	0.0151515
12341512	chr2D	14744385	0.030303
1115887	chr2D	14744718	0.738994
1115887	chr2D	14744718	0.03
4539484	chr2D	14744718	0.030303
1070034	chr2D	14894878	0.116244
1075594	chr2D	14947021	0.731672
1201607	chr2D	14949309	0
1252704	chr2D	14949375	0.078125
1259075	chr2D	15114395	0.727273
2245955	chr2D	15134092	0.662971
981772	chr2D	15249477	0
2245784	chr2D	15313111	0.00925926
1066083	chr2D	15431191	0
1252730	chr2D	15554617	0.161017
4008804	chr2D	15858514	0.09375
100111203	chr2D	16020378	0
1226041	chr2D	16115614	0.108051
1226041	chr2D	16115614	0
12736177	chr2D	16122364	0.111111
1258492	chr2D	16354088	0.11049
1088175	chr2D	16499561	0.322
1088175	chr2D	16499561	0.0929293
3064954	chr2D	16708762	0.015873
1107483	chr2D	16714097	0.468413
1206964	chr2D	16852427	0.01
1206964	chr2D	16852427	0.344029
1207616	chr2D	16959384	0.030303
1003591	chr2D	17453231	0.117857
1091926	chr2D	17825797	0.101852
1065582	chr2D	17954386	0
2296338	chr2D	18304714	0.030303
1162627	chr2D	18325586	0.0625
1126866	chr2D	18325916	#VALUE!
1126866	chr2D	18325916	#VALUE!
1090596	chr2D	18328879	0.0181818
982451	chr2D	18377677	0.55
981322	chr2D	18378827	0
1095078	chr2D	18642162	0.0925926
1095078	chr2D	18642162	0.0925926
1100598	chr2D	18744485	0
2247667	chr2D	19007235	0.2
2247667	chr2D	19007235	0.414307
1088274	chr2D	19022053	0.45
1088274	chr2D	19022053	0.0952381
1208130	chr2D	19543469	0
1208130	chr2D	19543469	0.590909
989323	chr2D	19608766	0.00408163
1106229	chr2D	19644871	0.182203
1106600	chr2D	19943692	0.125
1204959	chr2D	19965763	0.0310345
1126914	chr2D	20187997	0.698077
1126914	chr2D	20187997	0.637897
1318441	chr2D	20323654	0.0454545
978273	chr2D	20323802	0.0606061
3939004	chr2D	20323802	0.0620491
1126200	chr2D	20358088	0.0606557
100515639	chr2D	20381942	0.227401
1122407	chr2D	20382090	0.58651
1120289	chr2D	20432784	0.102098
5971181	chr2D	21002472	0.78487
1087756	chr2D	21415421	0.03125
6049429	chr2D	21415421	0.030303
1122278	chr2D	21475740	0.659375
1125587	chr2D	21586416	0.764815
1096951	chr2D	22235989	0.02
979590	chr2D	22263177	0.1
979590	chr2D	22263177	0.0919355
3020847	chr2D	22519345	0.47619
1023089	chr2D	22816577	0.1
1131250	chr2D	22816715	0.0506706
1107541	chr2D	23301733	0
2245464	chr2D	24919180	0.381076
1034512	chr2D	24939302	0
1071376	chr2D	24954606	0.15
1093512	chr2D	25218279	0.437879
1051403	chr2D	25925997	0.015625
1051403	chr2D	25925997	0.0440341
1090913	chr2D	25973543	0.51875
1090913	chr2D	25973543	0.0482759
1070908	chr2D	26341991	0.0491803
1035075	chr2D	26353041	0.389091
1059944	chr2D	26538044	0.0483871
1089600	chr2D	27075150	0.136364
1089475	chr2D	27244132	0
1089475	chr2D	27244132	0.793988
1116962	chr2D	27254402	0.75
1116962	chr2D	27254402	0.857456
1056959	chr2D	27501032	0.0192308
1114310	chr2D	27907591	0.0295815
1114310	chr2D	27907591	0.0769231
2245537	chr2D	27968350	0
2246035	chr2D	27996568	0.111111
7352439	chr2D	28078006	0
2248674	chr2D	28424168	0.0241935
1131730	chr2D	28424304	0.244048
1863094	chr2D	28915081	0.983333
1143066	chr2D	29075503	0.872727
977103	chr2D	29281784	0.181818
1120524	chr2D	29492729	0.111111
1208229	chr2D	29497765	0.15
1002792	chr2D	30681186	1
1217286	chr2D	30682620	0
2248244	chr2D	30934991	0.0909091
6036084	chr2D	30995950	0.606818
6036084	chr2D	30995950	0.25
6036084	chr2D	30995950	0.25
986177	chr2D	31502742	0.355162
1235401	chr2D	31792316	0.872222
979604	chr2D	31798578	0.03125
1051279	chr2D	31849325	0
1076033	chr2D	31918989	0.03125
1231180	chr2D	32167725	0.2
1139102	chr2D	32431880	0.910714
2256969	chr2D	32798918	0.842742
1006917	chr2D	32973734	0.025
1130462	chr2D	32973800	0
1066558	chr2D	33029060	0.0357143
1066558	chr2D	33029060	0.0181818
1668230	chr2D	33048622	0.03125
2241594	chr2D	33164386	0.031746
2241631	chr2D	33241377	0.015625
2241631	chr2D	33241377	0.0491803
100372183	chr2D	33246226	0.298942
1104879	chr2D	33314625	0.02
1063330	chr2D	33341620	0
100413253	chr2D	33718756	0
1101021	chr2D	33727111	0.125
2304350	chr2D	33874464	0
1041320	chr2D	33893747	0.714912
2242971	chr2D	33894900	0.00745156
1047135	chr2D	34024797	0.683333
978378	chr2D	35003597	0.551847
988130	chr2D	35039085	0.551913
1036899	chr2D	35057329	0.327778
100372599	chr2D	35064024	0.428571
2250527	chr2D	35313928	0.962963
977249	chr2D	35502389	0.0535714
1216376	chr2D	35531428	0.0416667
100415452	chr2D	35531494	0.0909091
3021186	chr2D	35558431	0.037037
100515335	chr2D	35564005	0.11997
1017808	chr2D	35685901	0.00577201
1115128	chr2D	35800980	0
1059355	chr2D	36114886	0.984375
3939225	chr2D	36352467	0.153846
1202504	chr2D	36363877	0.85
1046161	chr2D	36364739	0.483871
1046161	chr2D	36364739	0.642857
2249143	chr2D	36404744	0.00909091
1014591	chr2D	36404934	0.666667
1247429	chr2D	36405177	0
1076975	chr2D	36492472	0.318182
1694769	chr2D	36535235	0.0666667
1107210	chr2D	36783049	0.111111
1118443	chr2D	36906268	0
1142461	chr2D	36912875	0.0909091
1101354	chr2D	37087840	0.0802708
1103614	chr2D	37224855	0.0192308
1234660	chr2D	37367902	0
1039098	chr2D	37621920	0.0772128
1088621	chr2D	37827296	0
1009790	chr2D	37828109	0.946609
3222139	chr2D	38093049	0.45
3222139	chr2D	38093049	0.313636
1087789	chr2D	38201228	0.0516129
1139583	chr2D	38235277	0.240741
1092472	chr2D	38238285	0.9
1123381	chr2D	38252059	0.491071
1089461	chr2D	38442340	0.966667
100488430	chr2D	38637830	0.00925926
2258547	chr2D	38782127	0
1210267	chr2D	39423646	0.214286
1235864	chr2D	42417923	0
1235864	chr2D	42417923	0
2243318	chr2D	43108437	0
2241886	chr2D	43238996	0.102832
1030007	chr2D	43253122	1
2245995	chr2D	43668709	0
1089162	chr2D	43668775	0.0558214
1043489	chr2D	44061134	0.984375
2250565	chr2D	44342423	0.1
1039452	chr2D	44476606	0.0307692
1220012	chr2D	44608308	0
1209347	chr2D	44733346	0.388889
1065560	chr2D	44894274	0
2242195	chr2D	45506298	0
2242195	chr2D	45506298	0.342063
1078916	chr2D	45803281	0.0555556
2326437	chr2D	46187168	0
15328203	chr2D	46298939	0.833333
15328203	chr2D	46298939	0.00877193
2243495	chr2D	46574599	0.0322581
1073530	chr2D	46711590	0.5
2265070	chr2D	47223545	0.0686275
1101662	chr2D	47657990	0.0454545
1219992	chr2D	47989573	0.141667
1217245	chr2D	48123064	0
1217245	chr2D	48123064	0.0654854
1042531	chr2D	48130183	0.5
1042531	chr2D	48130183	0.00980392
2241682	chr2D	48171690	0
2241682	chr2D	48171690	0.0606061
1093255	chr2D	48611242	0.142857
1051834	chr2D	49195779	0
1059345	chr2D	49883552	0.00793651
1099981	chr2D	50011309	0.0166667
2244101	chr2D	50020207	0.0283019
1237553	chr2D	50157960	0
1098007	chr2D	50233745	0
3945398	chr2D	50238422	0.00793651
2249334	chr2D	50467327	0.5
3222225	chr2D	50665204	1
5411137	chr2D	50690865	0.544444
1064899	chr2D	50692082	0.5
1221467	chr2D	50951892	0.103175
1218581	chr2D	50951958	0.0909091
1218581	chr2D	50951958	0.0535714
1103191	chr2D	50967683	0.0409091
1002216	chr2D	50990124	0
1002216	chr2D	50990124	0.384127
1089597	chr2D	51001602	0.933871
100414038	chr2D	51192411	0
996769	chr2D	51370143	0.0283019
979634	chr2D	51419710	0.0909091
1025159	chr2D	52640014	0
2243255	chr2D	52948148	0.1
1030337	chr2D	52969811	0
1107434	chr2D	53193521	0
1125254	chr2D	53668728	0
1123963	chr2D	53966971	0.388889
1058588	chr2D	54173533	0.0666667
1119923	chr2D	54173599	0
100506451	chr2D	54317747	0.65
1031825	chr2D	54584597	0.545455
1037710	chr2D	54603610	0.542188
2254958	chr2D	54669860	0.00909091
3960827	chr2D	55057559	0.00847458
2243920	chr2D	55391418	0.00819672
1164792	chr2D	55920605	0.0172414
1160169	chr2D	56094354	0.03
1050014	chr2D	56098930	0
1104325	chr2D	56190237	0
2253566	chr2D	56230920	0.1
1322742	chr2D	56253981	0
1201913	chr2D	56530764	0
2250394	chr2D	56636271	0.0172414
2260995	chr2D	57322484	0.0733652
1071582	chr2D	57359902	0.0330508
1093352	chr2D	57511379	#VALUE!
982123	chr2D	57963611	0.0793651
1126155	chr2D	57963817	0.0178571
2256952	chr2D	58685197	0.777778
1282453	chr2D	58685953	0.980769
1062602	chr2D	58733041	0.484375
1062602	chr2D	58733041	0.860704
1015056	chr2D	58740235	0.929955
1015056	chr2D	58740235	0.00833333
1074187	chr2D	58755625	0.93892
1098588	chr2D	58805984	0.982759
991557	chr2D	58892224	0.5
100415645	chr2D	59627691	0.333333
100372814	chr2D	59653678	0
1203250	chr2D	59826136	0
100372792	chr2D	60168495	0
1076030	chr2D	60204070	0.0625
1045593	chr2D	60327594	0.5
1045593	chr2D	60327594	0.322
1045593	chr2D	60327594	0.4
1045593	chr2D	60327594	0.322
1126976	chr2D	60545999	0.0454545
1076132	chr2D	60546481	0.0327869
1094603	chr2D	60945723	0.0413793
1125422	chr2D	61759924	0.409091
1125422	chr2D	61759924	0.116935
7940553	chr2D	61759990	0.830357
1091616	chr2D	61772209	0.321317
2243771	chr2D	62034446	0
1104458	chr2D	62057581	0
1083393	chr2D	62553383	0.723529
1218528	chr2D	62982301	0.0483871
1669968	chr2D	63216761	0.719298
1098973	chr2D	63536670	0.265625
1064241	chr2D	63622881	0.0400616
2242354	chr2D	63622947	0.0484375
981294	chr2D	63627645	0.036075
1139839	chr2D	63627645	0.0166667
990406	chr2D	63908468	0.0350877
984814	chr2D	64010837	0.0175439
1053373	chr2D	64157338	0.841195
1053373	chr2D	64157338	0.795322
1201565	chr2D	64597334	0.0607143
1258510	chr2D	65169913	0.563636
1242381	chr2D	65696292	0.0648286
2261906	chr2D	65717365	0.625926
2243731	chr2D	66134343	0
1000178	chr2D	66134409	0.15
1000178	chr2D	66134409	0.1
1000178	chr2D	66134409	0.0625
4911190	chr2D	66144040	0.172131
100414992	chr2D	66148836	0
1219821	chr2D	66819847	0.0909091
1089339	chr2D	66819913	0.0451613
2350752	chr2D	66876130	0.00847458
1073399	chr2D	67546379	0
1079999	chr2D	67964699	0.0344828
1152635	chr2D	68467783	0.0181818
1090178	chr2D	68467849	0.0967213
100372105	chr2D	68795958	0.0153846
1093237	chr2D	68795958	0.03125
977096	chr2D	69257940	0.0491803
2245190	chr2D	69508833	0
1243553	chr2D	70283891	0.111111
2254975	chr2D	70492825	0
2255936	chr2D	70522117	0.0454545
1049302	chr2D	70643100	0.068915
1077153	chr2D	70671721	0.0126263
5324564	chr2D	70950265	0.0583333
1065332	chr2D	71565824	0.0388889
1218510	chr2D	71581223	0.112903
1089758	chr2D	72152677	0.0166667
1088421	chr2D	72169399	0.139344
2243090	chr2D	72213493	0.0642633
1187077	chr2D	72780194	0.0446266
1087722	chr2D	72998777	0.322581
1087119	chr2D	73025299	0.0117302
12419089	chr2D	73112452	0.142857
985967	chr2D	73322751	0
979739	chr2D	73495890	0.0327869
984698	chr2D	73592164	0.21875
984698	chr2D	73592164	0.0508475
1208184	chr2D	73741611	0.728814
1121950	chr2D	73820037	0.694915
3951391	chr2D	74936166	0.15873
4003291	chr2D	74936166	0.225806
987493	chr2D	74986021	0.0909091
987493	chr2D	74986021	0.0508475
2248376	chr2D	75260741	0.166667
3950493	chr2D	75414431	0.318875
1116650	chr2D	75513957	0.0757576
1047384	chr2D	75513957	0.0693374
1220459	chr2D	75556709	0
1027213	chr2D	75627455	0
1094487	chr2D	75756578	0.164062
1094487	chr2D	75756578	0.22807
1673464	chr2D	76552470	0
1673464	chr2D	76552470	0.310245
1125949	chr2D	76580990	0.754098
1092979	chr2D	76749431	0.306452
1092979	chr2D	76749431	0.0365079
1666992	chr2D	76800943	0.0340909
1037132	chr2D	77113697	0.0591631
1244851	chr2D	77122284	0.1875
3532810	chr2D	77122284	0.161458
1244851	chr2D	77122284	0.308166
1091110	chr2D	77170656	0
1050707	chr2D	77446267	0
1056876	chr2D	77635178	0.141667
2277450	chr2D	78080498	0.746753
4992158	chr2D	78435852	0.129032
2245372	chr2D	78710021	0.112069
1672319	chr2D	79085639	0.0153846
1672319	chr2D	79085639	0.0661017
1077498	chr2D	79259043	0.031746
981435	chr2D	79915072	0.0909091
1099551	chr2D	79915138	0
1072481	chr2D	79927273	0.0828446
1072481	chr2D	79927273	0.0645161
1074575	chr2D	79927339	0.05
1065023	chr2D	79928562	0.384375
1065023	chr2D	79928562	0.0508197
1022421	chr2D	79938904	0.679211
1079559	chr2D	79941692	0.0417288
2355794	chr2D	79989524	0
2254310	chr2D	80257681	0.148148
1104498	chr2D	80448925	0.148936
989833	chr2D	80733738	0.05
12772057	chr2D	80986003	0.444444
1079783	chr2D	81016997	0
2244927	chr2D	81325658	0
1020278	chr2D	81810323	0
1089875	chr2D	81943733	0.18
2245507	chr2D	82001029	0
1220693	chr2D	82139774	0
1091806	chr2D	82142473	0.0974576
2244790	chr2D	82865851	0.0639344
1036734	chr2D	82890817	0.117188
1036734	chr2D	82890817	0.193548
978164	chr2D	83127792	0
1089202	chr2D	83131016	0.1
2273848	chr2D	83159156	0
100440583	chr2D	83823783	0.0519231
12780097	chr2D	83823849	0.042522
7353441	chr2D	85251471	0.00980392
1027361	chr2D	86527197	0.0192308
1016499	chr2D	87236571	0.0322581
1185979	chr2D	87429189	0.881132
2243983	chr2D	87670513	0.982759
2251272	chr2D	87806036	0.0833333
1075811	chr2D	87816642	0.983333
2290536	chr2D	87816708	0.00833333
4909649	chr2D	87842197	0.872222
9724441	chr2D	88054787	1
1092473	chr2D	88055072	0.942308
1090192	chr2D	88365994	0
1032264	chr2D	88366334	0.0909091
1071178	chr2D	88688523	0
1071178	chr2D	88688523	0.862216
1031070	chr2D	89218396	0.318182
100258529	chr2D	90241936	0.111111
977762	chr2D	90322153	0
977762	chr2D	90322153	0.0666667
2251308	chr2D	90821862	0.5
1280792	chr2D	91106777	0
2252043	chr2D	91372553	0.0322581
2246347	chr2D	92889492	0
2246347	chr2D	92889492	0.149031
1243690	chr2D	92920147	0.1
1218063	chr2D	93046510	0.00806452
100488947	chr2D	93047136	0
1095824	chr2D	93261729	0
1228881	chr2D	94385113	0.0625
2249618	chr2D	94385354	0.00862069
987113	chr2D	94459113	0.00793651
100440350	chr2D	94714171	0
100440350	chr2D	94714171	0
100370430	chr2D	95217989	0.125
1073736	chr2D	95218216	0.492063
1220254	chr2D	95639043	0.4375
5582258	chr2D	95654544	0.0483871
1092680	chr2D	95667997	0.545455
1069826	chr2D	95771623	0.0327869
1057087	chr2D	95787156	0.03739
1072881	chr2D	95787222	0.046875
1233172	chr2D	96472402	0.312323
1033533	chr2D	99197956	0.136364
1039119	chr2D	99720562	0.25
2243710	chr2D	100319542	0.083871
976973	chr2D	100319740	0.0327869
2253826	chr2D	100819793	0.111111
1053440	chr2D	102090777	0.111111
1072429	chr2D	102541298	0.0909091
1078204	chr2D	102662983	0
1051137	chr2D	102983509	0.25
2245541	chr2D	103027619	0.964912
1079072	chr2D	103128179	0.917742
1380699	chr2D	103128245	0.03125
1079821	chr2D	103128922	0.4
100375681	chr2D	105495606	0
1220180	chr2D	105643417	0
1220180	chr2D	105643417	0.555556
1181658	chr2D	106121302	0
978141	chr2D	106371167	0
978141	chr2D	106371167	0.444444
7172818	chr2D	106649923	0.142857
7172818	chr2D	106649923	0.444444
982750	chr2D	106855022	0
2245727	chr2D	107028442	0.0338983
3024740	chr2D	107028775	0.00862069
2241676	chr2D	108767651	0.047619
1258680	chr2D	108920508	0.0181818
100256677	chr2D	108999513	0
1235972	chr2D	109128235	0.0689655
100371974	chr2D	109704984	0.016129
999792	chr2D	109706669	0
1127940	chr2D	109706735	0.312909
1132130	chr2D	110242832	0.0104167
1862310	chr2D	110634628	0.239003
1073255	chr2D	110662462	0.45
6036132	chr2D	110861942	0.046875
1113937	chr2D	110910233	0.14307
1109483	chr2D	111109169	0
1201626	chr2D	111245679	0
1116878	chr2D	112309116	0
1042794	chr2D	112337819	0
2243848	chr2D	112694074	0.0327869
2247260	chr2D	112694140	0
1022809	chr2D	113091758	0.111111
1096091	chr2D	113091824	0.0575758
3941293	chr2D	113481246	0.0137931
1125015	chr2D	114218735	0
1066273	chr2D	114537682	0.35
981320	chr2D	114635948	0.150273
100515569	chr2D	114690773	0.016129
[truncated: 9,648 more rows]
